# Supplementary material for: Adaptations to Endosymbiosis in a Cnidarian-Dinoflagellate Association: Differential Gene Expression and Specific Gene Duplications
Source: PLoS Genet. 2011 Jul 21;7(7):e1002187. doi: 10.1371/journal.pgen.1002187 (PMC3141003; doi:10.1371/journal.pgen.1002187)
Supplement: Table S1 — List of the genes up-regulated in the Symbiotic condition. Legend as in Table 2. (XLS) [file pgen.1002187.s008.xls]

## Sheet: All UP & loc
	anemones					qPCR	Symbiotic - Bleached _ Array data			Array data	Endo/Ecto vs Bleached _ Array data			Endo - Ecto _ Array data			Blast result
Av cluster	symb.	Aposymb.	note	Protein Name	expected role	fold	fold	M	B	localisation	G or E	M	B	G or E	M	B	phylum	Uniprot_hit1	e-value
CL3310Contig1	11	0	oxidative defense, Gluthathione peroxidase family	secretory glutathione peroxidase	Antioxidant		1.84964	0.887252	16.8435			0.00678997	-7.05856		0.063338	-6.824	Metazoa	Q91WR8|GPX6_MOUSE Glutathione peroxidase 6 precursor - Mus muscu.	3.1e-25
CL1989Contig1	8	0	sulfur amino acid metabolic process, preventing oxidative-stress damage caused by reactive oxygen species by reducing the oxidized form of methionine back to methionine	Peptide methionine sulfoxide reductase (EC 1.8.4.11)	Antioxidant		1.64035	0.714009	-3.96595		E	-1.16429	1.1383		-0.521655	-5.99966	Metazoa	A7RTR3|A7RTR3_NEMVE Predicted protein - Nematostella vectensis (.	1.1e-48
av01046i03	4	0	Phytanoyl-CoA dioxygenase, peroxisomal precursor (EC 1.14.11.18) (Phytanoyl-CoA alpha-hydroxylase) (PhyH) (Phytanic acid oxidase)	Phytanoyl-CoA dioxygenase, peroxisomal precursor (EC 1.14.11.18) (Phytanoyl-CoA alpha-hydroxylase) (PhyH) (Phytanic acid oxidase)	Antioxidant		1.46314	0.549077	10.0549			-0.126446	-6.05092		-0.29097	-1.06959	Metazoa	A7S3H7|A7S3H7_NEMVE Predicted protein - Nematostella vectensis (.	4.1e-80
CL2449Contig1	4	0	Beclin-1 and phosphoinositide 3-kinase (PI3K) are required for the initiation of the formation of the autophagasome in autophagy.	Beclin-1	apoptosis/autophagy		1.51271	0.597138	4.4249			-0.300535	-2.7904		-0.229581	-5.18351	Metazoa	A7S1D8|A7S1D8_NEMVE Predicted protein - Nematostella vectensis (.	5.1e-69
av01015l05	11	0	EF hand, Calcium binding and signaling pathways	Calumenin precursor (Calu)	Ca binding		7.28877	2.86571	19.2241	G	G	4.26438	49.2653	G	3.26272	55.0549	Metazoa	A7S0S7|A7S0S7_NEMVE Predicted protein - Nematostella vectensis (.	1.1e-49
av01017f01	9	0	EF hand, Calcium binding	Visinin-like protein 1	Ca binding		1.79007	0.840022	1.37531		E	-1.32049	16.3913		-0.386392	1.32691	Metazoa	A7RFS3|A7RFS3_NEMVE Predicted protein - Nematostella vectensis (.	3.1e-36
CL1256Contig1	4	0	EF hand; calcium; lipoprotein; myristate	hippocalcin-like protein	Ca binding		1.45225	0.538299	2.4876		E	-0.767101	6.96749		-0.0310127	-7.17623	Metazoa	A7RMB4|A7RMB4_NEMVE Predicted protein - Nematostella vectensis (.	1e-102
av02058f16	11	0	no collagen domain detected in sequence	Col protein	cell adhesion	-1.51163	2.52804	1.33803	11.7929		E	-1.06162	3.64046		-0.159375	-6.68981	Metazoa	A7SVY8|A7SVY8_NEMVE Predicted protein - Nematostella vectensis (.	7.1e-37
av02120i19	10	0	Intracellular signalling; cytoskeletal regulation	Catenin delta	cell adhesion		2.16857	1.11676	13.1385	G	G	1.50238	20.1198	G	0.938682	6.32214	Metazoa	A7S9K2|A7S9K2_NEMVE Predicted protein - Nematostella vectensis (.	2e-18
av01009g10	9	0	cell adhesion/recognition, bacterial defense	Uromodulin domain (URO domain)	cell adhesion		2.65697	1.4098	0.256733	G	G	0.673069	-3.09472	G	1.03062	-3.9965	Metazoa	A7RPI5|A7RPI5_NEMVE Predicted protein - Nematostella vectensis (.	3.1e-19
CL363Contig1	8	0	cell adhesion/recognition_fasiclin x2	Sym32	cell adhesion	47.8367	3.35846	1.74782	2.03387	G	G	1.74058	5.59554	G	0.617949	-3.52409	Metazoa	Q9NH96|Q9NH96_ANTEL Putative cell adhesion protein Sym32 - Antho.	1e-127
CL187Contig1	8	0	cell adhesion/recognition, Zona pellucida-like domain recognised in a variety of receptor-like eukaryotic glycoproteins	CUB and zona pellucida-like domain-containing protein 1 precursor (ZP domain)	cell adhesion		1.57543	0.655753	0.422743			0.40174	-0.444351	G	0.839997	19.3301	Metazoa	A7SIJ9|A7SIJ9_NEMVE Predicted protein - Nematostella vectensis (.	2.1e-90
av01041h20	8	0	Calumenin associated, posttranslational modification of glutamate residues in proteins, primarily in proteins involved in the blood clotting cascade and also in some bone proteins	Vitamin K-dependent gamma-carboxylase	cell adhesion		1.72103	0.783281	-2.88913		E	-1.07775	3.52728		-0.141914	-6.69958	Metazoa	A7SBF1|A7SBF1_NEMVE Predicted protein - Nematostella vectensis (.	1.1e-95
CL3409Contig1	4	0	Calcification?,extracellular matrix and cell surface receptor proteins	Galaxin	cell adhesion		1.51695	0.601179	-4.37011			-0.0454986	-7.03084		0.380257	-5.28962	Metazoa	Q8I6S1|Q8I6S1_9CNID Galaxin - Galaxea fascicularis	2.1e-22
CL286Contig2	4	0	Laminin G domains	Contactin-associated protein-like 5 precursor (Cell recognition molecule Caspr5), EGF-like domain	cell adhesion		1.46556	0.551456	1.23055			0.000680357	-7.06077		0.0612045	-6.88779	Metazoa	A7RRW5|A7RRW5_NEMVE Predicted protein - Nematostella vectensis (.	1e-168
CL506Contig1	4	0	C3 complement central to complement components pathways, can interact with lectins	C3-1 Complement precursor	cell adhesion	1.25667	1.46971	0.555539	2.22812		G	0.916362	-0.590237		-0.154923	-5.46079	Metazoa	Q8I7P1|Q8I7P1_9CNID Complement component C3-like protein - Swift.	5.1e-21
av02053o10	5	0	Hydrolysis of the 4-sulfate groups of the N-acetyl-D-galactosamine 4-sulfate units of chondroitin sulfate and dermatan sulfate	Arylsulfatase B precursor (EC 3.1.6.12)	cell interaction / digestion		1.51247	0.59691	2.48675		E	-0.920974	20.9634		-0.488109	13.5076	Metazoa	A7RLK6|A7RLK6_NEMVE Predicted protein - Nematostella vectensis (.	7.1e-93
CL93Contig3	6	4	scavenger receptor activity	scavenger receptor activity	cell-cell interaction		1.46181	0.547758	-5.16476	E	E	-2.66609	28.2328	E	-1.46214	14.7108	Metazoa	O97375|O97375_STRPU Scavenger receptor cysteine-rich protein typ.	2.1e-84
CL1533Contig1	6	0	cnidocyst	Neurotoxin-2 (Toxin ATX-II) (Toxin II) (As2)	cnidocyst		1.44872	0.534783	-1.53612			-0.367334	-5.12832		-0.130237	-6.89422	Metazoa	P01528|TXA2_ANESU Neurotoxin-2 - Anemonia sulcata (Mediterranean.	2.1e-23
av02096o03	10	0	collagen production	Prolyl-4-hydroxylase-alpha	Collagen processing		1.8209	0.864663	19.0645	G	G	1.63457	18.9404	G	1.96228	17.4063	Metazoa	A7T0N3|A7T0N3_NEMVE Predicted protein - Nematostella vectensis (.	1.1e-34
CL409Contig1	6	0	EF hand domain (prot-prto interaction), spectrin repeat (cytosk), Calponin homology (CH) domain is found in both cytoskeletal proteins and signal transduction proteins	Alpha-actinin-4 (Non-muscle alpha-actinin 4) (F-actin cross-linking protein)	cytoskeleton		1.46607	0.551961	2.77277			-0.457889	-1.05526		-0.299559	-3.54532	Metazoa	A7S4X0|A7S4X0_NEMVE Predicted protein - Nematostella vectensis (.	1e-149
av02088e05	5	0	calmodulin binding ; Wnt receptor signaling pathway ; multicellular organismal development ; ANK repeats (16); IQ domains (2)	Inversin	cytoskeleton		1.5426	0.62537	0.14729		E	-0.746482	-1.47819		-0.335312	-1.84551	Metazoa	Q8UVC3|INVS_CHICK Inversin - Gallus gallus (Chicken)	6.1e-41
av02071b13	10	0	DNA repair and replication	Tousled-like kinase 1 (EC 2.7.11.1)	DNA damage		1.81803	0.862381	-4.24295	G	G	2.35433	17.4681	G	1.64835	24.1051	Metazoa	A7SG68|A7SG68_NEMVE Predicted protein - Nematostella vectensis (.	3.1e-23
CL3005Contig1	7	0	DNA repair protein RAD50 (EC 3.6.-.-) (hRAD50)	DNA repair protein RAD50 (EC 3.6.-.-) (hRAD50)	DNA damage		1.59995	0.678038	10.0094	G	G	1.20637	23.5647	G	1.31829	12.9761	Metazoa	A7RWC8|A7RWC8_NEMVE Predicted protein - Nematostella vectensis (.	1e-105
CL3015Contig1	7	0		Cryptochrome-1	DNA damage		1.60597	0.683454	1.01181			0.010411	-7.05941		0.27989	-0.108589	Metazoa	A7SBA6|A7SBA6_NEMVE Predicted protein - Nematostella vectensis (.	1e-139
CL3942Contig1	5	0	DNA damage checkpoint; DNA repair; DNA replication checkpoint; mitotic cell cycle checkpoint; nucleus; protein binding; regulation of phosphorylation	Cell cycle checkpoint protein RAD17	DNA damage		1.50135	0.58627	-3.05884			-0.00789311	-7.05906	E	-0.618989	0.266587	Metazoa	A7SP76|A7SP76_NEMVE Predicted protein - Nematostella vectensis (.	2.1e-76
av02099c04	6	1	3'-sulfation of N-acetyllactosamine in both O- and N-glycans	galactose-3-O-sulfotransferase	Metabolism	1.32333	1.55023	0.632484	-3.22513		E	-1.65226	25.7421		-0.534407	-1.77451	Metazoa	A7SJD1|A7SJD1_NEMVE Predicted protein - Nematostella vectensis (.	1.1e-35
av02054a19	4	0	carbohydrate metabolism; activates glycogen metabolism	Protein phosphatase 1 regulatory subunit 3C (Protein phosphatase 1 regulatory subunit 5) (R5) (Protein targeting to glycogen) (PTG)	Metabolism		1.46983	0.555651	6.97782			-0.305429	-1.98651		-0.21583	-1.37592	Metazoa	A7S412|A7S412_NEMVE Predicted protein - Nematostella vectensis (.	3.1e-53
CL1319Contig1	11	0	Cholesterol transport	Niemann Pick type C2 protein homolog NPC2-d	Metabolism-FA	4.56333	4.39291	2.1352	15.6847	G	G	1.96968	19.1772	G	1.21632	8.03493	Metazoa	A7SM29|A7SM29_NEMVE Predicted protein - Nematostella vectensis (.	5.1e-50
av02097k23	9	0	terpenoid metabolism (SDR)	Dehydrogenase/reductase_SDR family member 12	Metabolism-FA	1.31939	1.7239	0.785684	4.79616		E	-1.14353	20.9773		-0.16212	-5.35765	Metazoa	A7SAC3|A7SAC3_NEMVE Predicted protein - Nematostella vectensis (.	7.1e-37
av01005l13	9	0	Fatty acid alpha oxidation	2-hydroxyacyl-CoA lyase 1	Metabolism-FA		1.80529	0.85224	15.0424			-0.115448	-6.05356		-0.232679	-3.20494	Metazoa	A7SFE8|A7SFE8_NEMVE Predicted protein - Nematostella vectensis (.	9.1e-45
CL298Contig1	8	0	Lipid binding; Reg of FA & steroid metabolism	Lipid storage droplets surface-binding protein 2 (Lsd2)	Metabolism-FA		1.82258	0.865989	3.23288			0.54152	-4.25914		0.273174	-5.98842	Metazoa	A7SZB9|A7SZB9_NEMVE Predicted protein - Nematostella vectensis (.	1e-138
av02074d19	7	0	Steroid sulfatase	Sulfuric ester hydrolases	Metabolism-FA		1.63402	0.708434	-0.919332	E	E	-1.05574	2.42706	E	-0.848794	10.9582	Metazoa	A7SK50|A7SK50_NEMVE Predicted protein - Nematostella vectensis (.	1e-10
CL2017Contig1	6	0	short-chain alcohol dehydrogenases/reductases that catalyze the first and rate-limiting step that generates retinaldehyde from retinol (vitamine A)	Epidermal retinal dehydrogenase 2 (EC 1.1.1.-) SDR2	Metabolism-FA		1.58877	0.667917	3.40689			0.27559	-4.83672		-0.248838	-2.48417	Metazoa	A7SZ09|A7SZ09_NEMVE Predicted protein - Nematostella vectensis (.	9.1e-45
CL1857Contig1	4	0	Electron transfer flavoprotein is involved in the process by which fats and proteins are broken down to produce energy	Electron transfer flavoprotein subunit alpha, mitochondrial precursor (Alpha-ETF)	Metabolism-FA		1.46121	0.54717	4.05903			-0.247273	-4.95187		-0.102689	-5.25564	Metazoa	A7RR94|A7RR94_NEMVE Predicted protein - Nematostella vectensis (.	1e-139
CL269Contig1	3	0	fatty acids synthesized by the cytosolic enzyme complex fatty acid synthase (FAS) or taken up by the diet are further elongated into very long chain fatty acids (VLCFA) in a four-step reaction cycle by membrane-bound enzymes predominantly located in the endoplasmic reticulum	Elongation of very long chain fatty acids protein 4	Metabolism-FA		1.46895	0.554791	-2.93754		G	0.722796	-0.913294		0.386865	-5.0972	Metazoa	A7RI99|A7RI99_NEMVE Predicted protein - Nematostella vectensis (.	1e-104
av01022k17	6	0	No hits found	No hits found	ncRNA		1.62269	0.698397	10.4178			0.129295	-6.5879		-0.211745	-4.29279	Metazoa	A7RPL4|A7RPL4_NEMVE Predicted protein - Nematostella vectensis (.	5e-12
av02050a15	6	0	Pleckstrin homology (PH) domain	No hits found	ncRNA		1.68382	0.751747	4.84869			-0.178434	-4.992		0.0561495	-7.03797	Metazoa	A7SQD4|A7SQD4_NEMVE Predicted protein - Nematostella vectensis (.	2e-15
CL4283Contig1	11	0	CO2 conversion; pH regulation	Carbonic anhydrase 2 cytosolic (CA2-c)	pH regulation/homeostasis	13.16	4.06191	2.02218	15.6768			-0.117156	-6.96685		0.393364	-4.58762	Metazoa	Q9XZG6|Q9XZG6_ANTEL Carbonic anhydrase - Anthopleura elegantissi.	1e-122
CL263Contig1	10	0	CO2 conversion; pH regulation	Carbonic anhydrase 2 membrane (CA2-m)	pH regulation/homeostasis	8.59	2.9006	1.53637	11.717	G	G	1.85764	6.65435	G	0.889294	9.6771	Metazoa	A7RRH8|A7RRH8_NEMVE Predicted protein - Nematostella vectensis (.	1.1e-56
CL2113Contig1	3	0	peptidase C1 family	Cathepsin Z precursor (EC 3.4.22.-)	protease		1.56737	0.648355	14.7563			-0.240113	-4.32423		-0.0315167	-7.04935	Metazoa	A7SGN5|A7SGN5_NEMVE Predicted protein - Nematostella vectensis (.	2.1e-83
av01002j09	9	0	Ig-like domain; Tyrosine-protein kinase	Tyrosine kinase receptor (Tyr,K Receptor)	receptor signaling		2.34785	1.23135	2.66135	E	E	-1.84661	17.5595	E	-0.77017	9.96898	Metazoa	Q7PWP1|Q7PWP1_ANOGA AGAP008899-PA - Anopheles gambiae str. PEST	7.1e-60
CL1573Contig1	7	0	RNA binding; RNA-dependent DNA replication; RNA-directed DNA polymerase activity	RNA-directed DNA polymerase activity	RNA processing		1.52617	0.609922	-2.27843			0.509572	-1.47818	G	0.892554	-0.604959	Metazoa	Q4F8Q2|Q4F8Q2_AEDAE Reverse transcriptase - Aedes aegypti (Yello.	3e-17
av02068e14	6	0	RNA binding; RNA-dependent DNA replication; RNA-directed DNA polymerase activity	RNA-directed DNA polymerase activity	RNA processing		1.66342	0.734161	5.10911			0.392919	-5.75101		0.377378	4.49585	Metazoa	Q3LG56|Q3LG56_DANRE ORF2-encoded protein - Danio rerio (Zebrafis.	7.1e-36
av02109m15	5	0	mRNA-decapping enzyme 2 (EC 3.-.-.-)	mRNA-decapping enzyme 2 (EC 3.-.-.-)	RNA processing		1.5071	0.591781	3.59251		E	-0.693696	11.4088		-0.548085	12.7405	Metazoa	Q3U671|Q3U671_MOUSE Bone marrow macrophage cDNA, RIKEN full-leng.	6.1e-58
av02120p17	4	0	U3 small nucleolar ribonucleoprotein protein MPP10 (M phase phosphoprotein 10)	U3 small nucleolar ribonucleoprotein protein MPP10 (M phase phosphoprotein 10)	RNA processing		1.4712	0.557001	1.9424			-0.352122	-0.696962		-0.11252	-6.78037	Metazoa	A7SF61|A7SF61_NEMVE Predicted protein - Nematostella vectensis (.	9.1e-46
av02098a13	5	0		Serine/threonine-protein phosphatase 2A regulatory subunit B'' subunit gamma	signaling		1.63793	0.711879	1.32513		E	-1.01041	-2.76914		0.0190855	-7.17888	Metazoa	A7RNX9|A7RNX9_NEMVE Predicted protein - Nematostella vectensis (.	1e-141
av01026e22	5	0	ADP-ribosylglycohydrolase includes enzymes that perform ADP-ribosylations, such as ADP-ribosylarginine hydrolase which cleaves ADP-ribose-L-arginine, Most surprisingly the family also includes jellyfish crystallins; Leucine Rich Repeat are usually involved in protein-protein interactions	ADP-ribosylglycohydrolase superfamily	signaling		1.49271	0.577941	-1.77348		E	-0.762636	-3.52897		-0.0764884	-6.99167	Metazoa	A7S3F0|A7S3F0_NEMVE Predicted protein - Nematostella vectensis (.	6.1e-37
CL3007Contig1	3	0	secreted TGF beta protein family member	Growth/differentiation factor 8 precursor (GDF-8) (Myostatin)	signaling		1.45594	0.541956	-1.6969			0.542756	1.79467		0.538316	-4.84404	Metazoa	A7RGJ4|A7RGJ4_NEMVE Predicted protein - Nematostella vectensis (.	2.1e-38
av02059i03	4	0	Hydrolyzes the phosphatidylinositol 4,5-bisphosphate (PIP2) to generate 2 second messenger molecules diacylglycerol (DAG, activation of protein kinase C ) and inositol 1,4,5-trisphosphate (IP3, releases Ca2+ from intracellular stores)	1-phosphatidylinositol-4,5-bisphosphate phosphodiesterase delta-4 (EC 3.1.4.11)	signaling lipid		1.54559	0.62816	9.17459			-0.0897971	-6.41725		-0.084056	-6.66014	Metazoa	A7SXK4|A7SXK4_NEMVE Predicted protein - Nematostella vectensis (.	2.1e-54
av01044l16	6	0	aromatic acid, tyroid hormone(27), lactate, pyruvate, branched-chain oxoacids (20),	Solute carrier family 16 member 8/10, Monocarboxylate transporter 8-10	solute transporter		1.5512	0.633395	-4.48586			-0.410157	-6.31984		-0.149775	-6.70325	Metazoa	A7S8F8|A7S8F8_NEMVE Predicted protein - Nematostella vectensis (.	5e-14
av01043f14	6	0	NH3 & CO2 membrane chanel	Ammonium transporter Rh AG1	solute transporter	4.39333	1.58175	0.66153	2.53034			0.408425	-3.62835		0.311629	-5.69562	Metazoa	Q3BCQ7|RHCG_PANTR Ammonium transporter Rh type C - Pan troglodyt.	1.1e-51
av02101c14	5	0	transport of Na+, H+ li+; work with CFTR in sweat gland, ASIC channels are Na+ channels that are activated by extracellular acidification	Amiloride sensitive sodium/cation channel (ASIC)	solute transporter		1.51607	0.60034	2.76004		E	-0.723437	5.00002		-0.212071	-4.27111	Metazoa	A7RL38|A7RL38_NEMVE Predicted protein - Nematostella vectensis (.	3.1e-20
av02066c10	4	0	Peptide transporter PTR2 (Histidine-transporting protein)	PTR2/POT transporter (TC 2.A.17) family	solute transporter		1.49032	0.575631	-1.74302		E	-0.813201	-0.0769692		-0.0484965	-7.16445	Metazoa	A7SSZ4|A7SSZ4_NEMVE Predicted protein - Nematostella vectensis (.	1.1e-47
CL3716Contig1	7	0	Stress-induced-phosphoprotein 1 (STI1) (Hsc70/Hsp90-organizing protein) (Hop) (Transformation-sensitive protein IEF SSP 3521) (NY-REN-11 antigen)	Stress-induced-phosphoprotein 1 (STI1) (Hsc70/Hsp90-organizing protein) (Hop) (Transformation-sensitive protein IEF SSP 3521) (NY-REN-11 antigen)	stress response		1.59479	0.673372	6.46388			0.468118	-1.77866	G	1.27265	30.4523	Metazoa	Q3ZBZ8|Q3ZBZ8_BOVIN Similar to Stress-induced-phosphoprotein 1 -.	1.1e-77
CL1985Contig1	3	0		DnaJ homolog subfamily C member 10 precursor (ER-resident protein ERdj5) (Macrothioredoxin) (MTHr)	stress response		1.45781	0.543807	-5.35559			-0.101422	-6.99784		0.136171	-6.45291	Metazoa	A7RXE0|A7RXE0_NEMVE Predicted protein - Nematostella vectensis (.	0
av01023c17	10	0	Ubiquitin carboxyl-terminal hydrolase 34 (EC 3.1.2.15)	Ubiquitin thioesterase 34 (Ubiquitin hydrolase 34)	ubiquitin pathway		1.71042	0.774362	14.6656			0.161344	-5.455		-0.103184	-6.04879	Metazoa	A7SHS4|A7SHS4_NEMVE Ubiquitin carboxyl-terminal hydrolase - Nema.	3.1e-24
av02092k17	8	0	anti-apoptotique	E3 ubiquitin-protein ligase RNF34	ubiquitin pathway		1.8743	0.906362	12.3747			-0.429949	-1.84604		-0.343001	-3.41068	Metazoa	A7RV74|A7RV74_NEMVE Predicted protein - Nematostella vectensis (.	2.1e-28
av02102b09	7	0	Ubiquitin carboxyl-terminal hydrolase 36 (EC 3.1.2.15) (Ubiquitin thioesterase 36) (Ubiquitin-specific-processing protease 36) (Deubiquitinating enzyme 36)	Ubiquitin carboxyl-terminal hydrolase 36 (EC 3.1.2.15) (Ubiquitin thioesterase 36) (Ubiquitin-specific-processing protease 36) (Deubiquitinating enzyme 36)	ubiquitin pathway		1.61948	0.695535	8.38679			0.434629	-0.220797		0.515324	-0.39484	Metazoa	A7SU92|A7SU92_NEMVE Ubiquitin carboxyl-terminal hydrolase - Nema.	6.1e-37
av02079d19	5	0	Ubiquitin-like modifier-activating enzyme 6 (Ubiquitin-activating enzyme E1-like protein 2) (Monocyte protein 4) (MOP-4) (Ubiquitin-activating enzyme 6)	Ubiquitin-like modifier-activating enzyme 6 (Ubiquitin-activating enzyme E1-like protein 2) (Monocyte protein 4) (MOP-4) (Ubiquitin-activating enzyme 6)	ubiquitin pathway		1.46106	0.547018	-0.492049			-0.335021	-4.40506		-0.218128	-3.94022	Metazoa	A7SBV9|A7SBV9_NEMVE Predicted protein - Nematostella vectensis (.	2.1e-71
CL889Contig1	5	0	E3 ubiquitin-protein ligase UBR4 (EC 6.3.2.-) (N-recognin-4) (Zinc finger UBR1-type protein 1) (p600)	E3 ubiquitin-protein ligase UBR4 (EC 6.3.2.-) (N-recognin-4) (Zinc finger UBR1-type protein 1) (p600)	ubiquitin pathway		1.47114	0.556937	3.41679			-0.276004	-5.00552		0.149606	-6.50612	Metazoa	A7RYW5|A7RYW5_NEMVE Predicted protein - Nematostella vectensis (.	0
CL1994Contig1	10	0	mitochondrial fission	Mitochondrial fission 1 protein (FIS1)	vesicle		1.9799	0.985436	8.21139	G	G	2.71161	40.2392	G	2.29192	36.8345	Metazoa	A7SM21|A7SM21_NEMVE Predicted protein - Nematostella vectensis (.	2.1e-33
