# Supplementary material for: Adaptations to Endosymbiosis in a Cnidarian-Dinoflagellate Association: Differential Gene Expression and Specific Gene Duplications
Source: PLoS Genet. 2011 Jul 21;7(7):e1002187. doi: 10.1371/journal.pgen.1002187 (PMC3141003; doi:10.1371/journal.pgen.1002187)
Supplement: Table S2 — List of the genes up-regulated in the Aposymbiotic condition. Legend as in Table 2. (XLS) [file pgen.1002187.s009.xls]

## Sheet: All DW & loc
	anemones					qPCR	Symbiotic - Bleached _ Array data			Array data	Endo/Ecto vs Bleached _ Array data			Endo - Ecto _ Array data
Av cluster	symb.	Aposymb.	note	Protein Name	expected role	qPCR (fold)	fold	M	B	localisation	G or E	M	B	G or E	M	B	phylum	Uniprot_hit1	e-value
av02109e14	0	8	oxidoreductase; source of ammonium; defense : induces oxidative burst and PCD in plants (N1-acetylspermine + O2 + H2O <=> N1-acetylspermidine + 3-aminopropanal + H2O2)	Polyamine oxidase	Antioxidant		-1.83235	-0.8737	1.33423			-0.439116	-1.63115		0.0527691	-7.09661	Metazoa	polyamineoxydase
CL829Contig1	0	8	oxidative defense, extracellular matrix, phagocytose	Peroxidasin	Antioxidant		-1.68417	-0.752049	1.11737		E	-0.651771	-3.66236		-0.119372	-5.86846	Metazoa	A7T1P5|A7T1P5_NEMVE Predicted protein - Nematostella vectensis (.	1.1e-29
CL1360Contig1	0	5		Bax inhibitor 1 (BI-1) (Testis-enhanced gene transcript protein homolog)	apoptosis		-1.55889	-0.640529	2.23042			0.0109508	-7.05566		-0.12255	-6.58085	Metazoa	A7RRN6|A7RRN6_NEMVE Predicted protein - Nematostella vectensis (.	2.1e-46
av02114d05	0	10	EGF-like domains; adhesion	notch-like family	cell adhesion		-4.60402	-2.20292	12.0015		E	-0.701595	-2.81449		-0.149412	-7.10059	Metazoa	A7T6D8|A7T6D8_NEMVE Predicted protein - Nematostella vectensis (.	3.1e-31
av01039o13	0	9	C3 complement central to complement components pathways, can interact with lectins	C3 complement precursor	cell adhesion		-2.24955	-1.16965	10.8737			0.116992	-6.67334		-0.118504	-6.42643	Metazoa	A7SDN3|A7SDN3_NEMVE Predicted protein - Nematostella vectensis (.	8.1e-61
av02120i05	0	8	Calcification?,extracellular matrix and cell surface receptor proteins	Galaxin	cell adhesion		-1.75872	-0.814534	11.8862			0.0987387	-6.79221		0.118149	-6.76933	Metazoa	A7RIU8|A7RIU8_NEMVE Predicted protein - Nematostella vectensis (.	1.1e-31
CL1178Contig1	0	7	scavenger receptor domain	scavenger receptor domain	cell adhesion		-1.9876	-0.991039	-1.34414			-0.555212	-3.52181		-0.157224	-6.46885	Metazoa	O97375|O97375_STRPU Scavenger receptor cysteine-rich protein typ.	4.1e-63
av01046g01	0	6	scavenger receptor domain	scavenger receptor domain	cell adhesion		-1.49633	-0.581437	-0.602926		E	-0.654357	-3.41085		-0.295051	-4.51645	Metazoa	A7STB9|A7STB9_NEMVE Predicted protein - Nematostella vectensis (.	7.1e-19
av01011j09	0	6	F5/8 type C domain (1)	Coagulation factor 5/8 C-terminal domain	cell adhesion		-1.48332	-0.568836	-1.9434			-0.0585	-7.02169		-0.290309	-2.30809	Metazoa	A7STA3|A7STA3_NEMVE Predicted protein - Nematostella vectensis (.	5e-12
CL92Contig2	0	5	calcium ion binding ; cell-matrix adhesion	MERP-1	cell adhesion		-1.56724	-0.648232	-1.71803			-0.0583981	-7.01058		-0.455242	-3.13323	Metazoa	A7E2I1|A7E2I1_DANRE LOC557419 protein - Danio rerio (Zebrafish) .	4e-14
CL68Contig1	0	5	Zona pellucida-like domain recognised in a variety of receptor-like eukaryotic glycoproteins	CUB and zona pellucida-like domain-containing protein 1 precursor (CUB and ZP domain-containing protein 1) (Transmembrane protein UO-44)	cell adhesion		-1.47894	-0.564571	-0.721033			-0.0230989	-7.04837		-0.168141	-6.27473	Metazoa	A7S0C8|A7S0C8_NEMVE Predicted protein - Nematostella vectensis (.	2.1e-77
CL341Contig1	0	5		Histone H1-delta	Chromatin regulation		-1.57437	-0.654779	14.667			-0.0148127	-7.04814		-0.0374873	-7.12304	Metazoa	A7SLB2|A7SLB2_NEMVE Predicted protein - Nematostella vectensis (.	4e-18
CL1177Contig1	0	4	DNA unwinding factor 140 kDa subunit (DUF140)	DNA unwinding factor 140 kDa subunit (DUF140)	Chromatin regulation		-1.50218	-0.587062	-4.0374			-0.185387	-6.23566		-0.336516	-3.3053	Metazoa	A7SV15|A7SV15_NEMVE Predicted protein - Nematostella vectensis (.	6.1e-43
av02122m18	0	4	Chromatin regulator; Cytoplasm; Nucleus; Phosphoprotein; Repeat; TPR repeat	Chromatin regulator; Cytoplasm; Nucleus; Phosphoprotein; Repeat; TPR repeat	Chromatin regulation		-1.4986	-0.583619	8.70956			-0.135744	-6.0537		-0.109945	-6.12429	Metazoa	O88480|CABIN_RAT Calcineurin-binding protein cabin-1 - Rattus no.	1.1e-23
CL624Contig1	1	8		Peptide toxins Am-1 precursor	cnidocyst		-1.83292	-0.87415	-1.85707		E	-0.854889	1.96415		-0.359326	-3.92216	Metazoa	P69929|TXAM1_ANTMC Peptide toxins Am-1 precursor - Antheopsis ma.	3e-17
av01026l09	0	7	AAA ATPase family	Katanin p60 ATPase-containing subunit (EC 3.6.4.3) (Katanin p60 subunit) (p60 katanin)	cytoskeleton		-1.83424	-0.875192	16.92			0.139131	-6.37263		-0.180779	-4.82809	Metazoa	A7RMS0|A7RMS0_NEMVE Predicted protein - Nematostella vectensis (.	3.1e-89
av02071o11	0	4	processive microtubule polymerase	Cytoskeleton-associated protein 5 (TOG protein)	Cytoskeleton		-1.52489	-0.608712	3.63135	G	G	0.668805	4.32577	G	0.74632	21.6175	Metazoa	A7RZB8|A7RZB8_NEMVE Predicted protein - Nematostella vectensis (.	6.1e-51
av02100k07	0	10	Detoxification reactive oxygen species	Glutathione S-transferase Y1; (GST class-mu)	detoxification		-2.14808	-1.10306	16.5886			0.324776	-2.17736		-0.106201	-6.699	Metazoa	A7S183|A7S183_NEMVE Predicted protein - Nematostella vectensis (.	2.1e-57
av02115o13	0	9	Serine/threonine-protein kinase, PI3/PI4-kinase family	Ataxia telangiectasia and Rad3 related (ATR)	DNA damage		-1.88949	-0.918004	5.03219			0.148941	-6.40415		-0.072339	-6.98644	Metazoa	A7T497|A7T497_NEMVE Predicted protein - Nematostella vectensis (.	6.1e-50
av02084e15	0	7	DNA damage response	Serine/threonine-protein kinase Chk2 (EC 2.7.11.1)	DNA damage		-1.52964	-0.613195	1.19186			-0.241999	-6.5951		-0.0588077	-7.13829	Metazoa	A7RVB0|A7RVB0_NEMVE Predicted protein - Nematostella vectensis (.	3.1e-42
av01004m23	0	7	Mitotic checkpoint protein BUB3	Mitotic checkpoint protein BUB4	DNA damage		-1.85007	-0.887588	1.91835			-0.149223	-5.5716		-0.572472	3.21568	Metazoa	A7RYP7|A7RYP7_NEMVE Predicted protein - Nematostella vectensis (.	1e-109
av01019b22	0	7		PCNA	DNA damage		-1.7814	-0.833023	-2.60822			-0.0568146	-6.90655		-0.144609	-6.76865	Metazoa	Q8MYA4|Q8MYA4_HYPCU Proliferating cell nuclear antigen - Hyphant.	4.1e-60
av02093f20	0	6	Phosphorylated upon DNA damage, probably by ATM or ATR	Zinc finger protein 106 homolog (Zfp-106) (Zinc finger protein 474)	DNA damage		-1.52136	-0.605365	-0.2945			-0.302821	-5.45982		-0.146885	-6.1545	Metazoa	A7S023|A7S023_NEMVE Predicted protein - Nematostella vectensis (.	7.1e-61
av02073b14	0	6	Mitotic spindle assembly checkpoint protein MAD2B (MAD2-like 2)	Mitotic spindle assembly checkpoint protein MAD2B (MAD2-like 2)	DNA damage		-1.72845	-0.789485	3.54377			-0.0019541	-7.0606		-0.160857	-6.70884	Metazoa	A7SC91|A7SC91_NEMVE Predicted protein - Nematostella vectensis (.	4.1e-31
CL2908Contig1	1	7	Fibroblast growth factor receptor 1 precursor (EC 2.7.10.1) (FGFR-1)	Fibroblast growth factor receptor 1 precursor (EC 2.7.10.1) (FGFR-1)	FGF receptor		-1.53722	-0.620334	-2.51101			-0.579985	-1.31201		-0.316133	-4.4408	Metazoa	A7S934|A7S934_NEMVE Predicted protein - Nematostella vectensis (.	3.1e-42
av02072g11	0	6	Fibroblast growth factor receptor 3 precursor (EC 2.7.10.1) (FGFR-3)	Fibroblast growth factor receptor 3 precursor (EC 2.7.10.1) (FGFR-3)	FGF receptor		-1.62592	-0.701259	5.28612			0.0313974	-7.02879		0.0429335	-7.04056	Metazoa	Q4S6E0|Q4S6E0_TETNG Chromosome 10 SCAF14728, whole genome shotgu.	5e-12
av02075n23	0	2	The fifth enzyme of the heme biosynthetic pathway	Uroporphyrinogen decarboxylase (EC 4.1.1.37)	Heme production		-1.45598	-0.541998	9.9247			0.0284659	-7.00882		0.0322788	-7.03548	Metazoa	A7SJQ0|A7SJQ0_NEMVE Uroporphyrinogen decarboxylase - Nematostell.	2.1e-70
CL2328Contig1	0	7		Heme oxygenase 2 (EC 1.14.99.3) (HO-2)	Heme production		-1.5276	-0.611268	-3.86767			-0.235656	-6.03296		-0.076158	-7.1135	Metazoa	A7SFB7|A7SFB7_NEMVE Predicted protein - Nematostella vectensis (.	1.1e-69
CL2771Contig1	0	8	ion transport & pH regulation; mediates the voltage-dependent proton permeability, NH2 Cnid specific	Voltage-gated Hydrogen channel 1 (HVCN1)	ion chanel		-1.73662	-0.796292	13.204			0.12239	-6.63977		-0.0945781	-6.61692	Metazoa	A7SF11|A7SF11_NEMVE Predicted protein - Nematostella vectensis (.	9.1e-28
av02051a17	0	6	Ligand-gated ionic channel (TC 1.A.9) family	Ligand-gated ionic channel (TC 1.A.9) family	ion chanel		-1.63142	-0.706138	1.09489			-0.278755	-4.21775		0.0191773	-7.15263	Metazoa	A7RS33|A7RS33_NEMVE Predicted protein - Nematostella vectensis (.	1e-15
CL3936Contig1	0	4	calcium activated cation channel activity; cation transport; cytoskeletal protein binding; integral to membrane; signal transduction	Polycystic kidney disease 2-like 1 protein (Polycystin-L)	ion chanel		-1.47845	-0.564091	-4.30311			-0.30369	-5.97929		-0.341215	-5.59905	Metazoa	A7RJU8|A7RJU8_NEMVE Predicted protein - Nematostella vectensis (.	2.1e-45
CL1127Contig1	0	8	ion transport & cell volume	STE20	ion transport	-1.38889	-1.68674	-0.754248	4.739			-0.150681	-6.6655		-0.256224	-3.97558	Metazoa	A7SWI4|A7SWI4_NEMVE Predicted protein - Nematostella vectensis (.	1e-140
av02125c09	0	10	metabolism of iodometabolites (TH ?); inactivation of T4 and T3 (that Increase the metabolic rate of carbohydrates and proteins)	Type III iodothyronine deiodinase	Metabolism		-1.82112	-0.864837	15.2573			-0.106844	-6.73994		-0.252884	-4.61601	Metazoa	A7RVT4|A7RVT4_NEMVE Iodothyronine deiodinase - Nematostella vect.	7.1e-46
CL1460Contig1	0	8	catabolism (first step) of the essential branched chain amino acids leucine, isoleucine, and valine (L-leucine + 2-oxoglutarate = 4-methyl-2-oxopentanoate + L-glutamate); biosynthesis of glutamate;	Branched-chain-amino-acid aminotransferase	Metabolism		-1.57695	-0.657143	1.78942			-0.0647712	-6.95283		0.188849	-6.45123	Metazoa	A7SLW1|A7SLW1_NEMVE Predicted protein - Nematostella vectensis (.	1e-175
CL240Contig1	0	8	Gluconeogenesis (rate-controlling 1st step via pyruvate)	Phosphoenolpyruvate carboxykinase (PEPCK-C)	Metabolism		-1.81153	-0.857221	9.4713			0.287587	-5.19545		0.378701	1.69984	Metazoa	A7S418|A7S418_NEMVE Predicted protein - Nematostella vectensis (.	3.1e-65
av01020d21	0	6	lipase family	Carboxylesterase	Metabolism	1.965	-1.53322	-0.61657	2.44131			0.0312295	-7.02713		-0.0855297	-6.83356	unknown	No hits found
av02068e05	0	6	Glycogene-> Glucose regulation	Glucosidase 2 subunit beta precursor (Glucosidase II subunit beta) (Protein kinase C substrate, 60.1 kDa protein, heavy chain) (PKCSH) (80K-H protein)	Metabolism		-1.65135	-0.723652	6.43379			0.107872	-6.82589		-0.000166291	-7.18077	Metazoa	A7SJQ2|A7SJQ2_NEMVE Predicted protein - Nematostella vectensis (.	4.1e-76
CL3550Contig1	0	6		Beta-hexosaminidase subunit beta precursor (EC 3.2.1.52)	Metabolism		-1.54143	-0.624272	0.376213			0.339673	-0.74803		0.114246	-6.61518	Metazoa	A7RET7|A7RET7_NEMVE Predicted protein - Nematostella vectensis (.	4.1e-25
CL3392Contig1	0	5		Probable medium-chain specific acyl-CoA dehydrogenase, mitochondrial precursor (EC 1.3.99.3) (MCAD)	Metabolism		-1.5075	-0.592168	11.0172			0.0150825	-7.04606		-0.0175983	-7.15192	Metazoa	A7SNP7|A7SNP7_NEMVE Predicted protein - Nematostella vectensis (.	2.1e-42
CL548Contig1	0	4	ATP binding; CTP biosynthetic process; GTP biosynthetic process; UTP biosynthetic process; magnesium ion binding; nucleoside diphosphate kinase activity	Nucleoside diphosphate kinase B (EC 2.7.4.6) (NDP kinase B) (NDK B) (P18)	Metabolism		-1.44198	-0.528059	6.04477			-0.0323291	-6.96492		-0.144514	-6.50166	Metazoa	A7SE67|A7SE67_NEMVE Predicted protein - Nematostella vectensis (.	1.1e-69
CL3901Contig1	0	7	HMG-CoA reductase family	oxidoreductase activity ; hydroxymethylglutaryl-CoA reductase (NADPH) activity ; biosynthetic process ; isoprenoid biosynthetic process ; lipid metabolic process ; membrane ; endoplasmic reticulum membrane ; integral to membrane	Metabolism-FA		-1.72743	-0.788633	4.95742	E	E	-0.627883	3.44437	E	-1.0816	34.4063	Metazoa	P54960|HMDH_BLAGE 3-hydroxy-3-methylglutaryl-coenzyme A reductas.	9.1e-67
CL1521Contig1	0	6		Long-chain-fatty-acid--CoA ligase 1 (EC 6.2.1.3) (Long-chain acyl-CoA synthetase 1) (LACS 1) (Palmitoyl-CoA ligase)	Metabolism-FA		-1.69864	-0.764389	-2.6097			0.00221294	-7.06053		-0.121941	-6.49519	Metazoa	A7RSR3|A7RSR3_NEMVE Predicted protein - Nematostella vectensis (.	5.1e-80
av01033h14	0	8	Short-chain dehydrogenases/reductases (SDR) family	Estradiol 17-beta-dehydrogenase 12-A (EC 1.1.1.62) (17-beta-hydroxysteroid dehydrogenase 12-A) (17-beta-HSD 12-A)	Metabolism-FA/detox		-1.95724	-0.968833	-2.29351			-0.0446348	-7.02297		-0.0765189	-7.11681	Metazoa	A7S4B0|A7S4B0_NEMVE Predicted protein - Nematostella vectensis (.	5.1e-56
av02082j16	0	6		Epoxide hydrolase 2 (EC 3.3.2.10)	Metabolism-FA/detox		-1.62996	-0.704847	2.59593			0.175436	-6.6198		-0.270706	-3.59399	Metazoa	A7RFZ6|A7RFZ6_NEMVE Predicted protein - Nematostella vectensis (.	2.1e-56
av02106o04	0	7	No hits found	No hits found	ncRNA		-1.54044	-0.623348	3.9733			0.288574	-3.05034		-0.413582	-1.46681	Metazoa	A7RNW7|A7RNW7_NEMVE Predicted protein - Nematostella vectensis (.	1e-13
CL2928Contig1	0	3		Cathepsin L precursor (EC 3.4.22.15) [Cleaved into: Cathepsin L heavy chain; Cathepsin L light chain]	Peptidase C1 family		-1.43079	-0.516822	6.05556			-0.231475	-5.37044		-0.215787	-4.90408	Metazoa	Q86FS6|Q86FS6_TENMO Cathepsin L-like cysteine proteinase - Teneb.	4.1e-58
av02063c03	0	3	calcium-dependent cysteine proteases	Calpain-5 (EC 3.4.22.-) (nCL-3) (htra-3)	Peptidase C2 family		-1.47041	-0.556229	1.36173			0.00123805	-7.06074		0.375354	4.64137	Metazoa	A7SN59|A7SN59_NEMVE Predicted protein - Nematostella vectensis (.	1e-111
av01017e11	0	6	catalyzes the cleavage of glutamatic and aspartatic amino acid residues from the N-terminus of polypeptides	Glutamyl aminopeptidase (EC 3.4.11.7)	Peptidase M1 family		-1.45728	-0.543286	-2.05554			-0.0354183	-7.01473		0.10353	-6.22899	Metazoa	A7S5H5|A7S5H5_NEMVE Predicted protein - Nematostella vectensis (.	9.1e-45
CL483Contig1	0	6	Peptidase S16 family	Peroxisomal Lon protease homolog 2 (EC 3.4.21.-)	Peptidase S16 family		-1.47496	-0.560684	-3.795			-0.061683	-6.96706		-0.261491	-6.89609	Metazoa	Q5PQY6|LONP2_DANRE Peroxisomal Lon protease homolog 2 - Danio re.	1e-112
CL2848Contig1	1	7	SPRY domain-containing protein	No hits found	predicted prot		-1.4183	-0.504167	-4.27966			-0.140889	-6.43875		-0.13128	-6.62364	Metazoa	A7SD04|A7SD04_NEMVE Predicted protein - Nematostella vectensis (.	6.1e-39
av02090l19	0	4	No hits found	No hits found	predicted prot		-1.5103	-0.594845	-3.86793			0.592306	-5.33948		0.475898	-2.05834	Metazoa	A7S1W3|A7S1W3_NEMVE Predicted protein - Nematostella vectensis (.	5.1e-91
CL242Contig1	0	3	receptor binding; signal transduction	No hits found	predicted prot		-1.44995	-0.536008	-4.28176	G	G	1.394	1.47594	G	0.636664	-1.66558	Metazoa	A7T1U4|A7T1U4_NEMVE Predicted protein - Nematostella vectensis (.	2.1e-64
av02069f08	0	9	TGF-beta family	Univin precursor	receptor signaling		-1.95342	-0.966015	-1.34012			-0.264351	-6.00479		-0.110686	-6.54993	Metazoa	A7RNC2|A7RNC2_NEMVE Predicted protein - Nematostella vectensis (.	3.1e-51
CL2622Contig1	1	6	SH2 domain (motor myosin in other taxa)	predicted protein	receptor signaling		-1.5872	-0.666495	-4.58005	E	E	-1.22465	10.2451	E	-0.693238	-0.00439356	Metazoa	A9UZG2|A9UZG2_MONBE Predicted protein - Monosiga brevicollis MX1	2.1e-31
CL2856Contig1	0	4	RNA binding, heterochromatin, KH domains (NH2)	Vigilin	RNA editing / chromatin		-1.45385	-0.539887	-0.877847			-0.374607	-3.79366		0.0173561	-7.16522	Metazoa	A7SFJ6|A7SFJ6_NEMVE Predicted protein - Nematostella vectensis (.	1e-152
av01016n12	0	4		DNA-directed RNA polymerases I, II, and III subunit RPABC5 (RNA polymerases I, II, and III subunit ABC5) (DNA-directed RNA polymerase III subunit L) (RPB10)	RNA processing		-1.42234	-0.508277	1.71541			-0.192711	-5.15235		-0.202266	-4.71204	Metazoa	A7SLP4|A7SLP4_NEMVE Predicted protein - Nematostella vectensis (.	6.1e-32
av01046b22	0	10	pre-mRNA splicing, POTASSIUM CHANNEL REGULATORY FACTOR**	Pre-mRNA-splicing factor 18; (PRP18)	RNA processing		-2.0227	-1.01629	11.7841			-0.126426	-6.58769		-0.408489	-0.261795	Metazoa	A7RX18|A7RX18_NEMVE Predicted protein - Nematostella vectensis (.	4.1e-48
CL4017Contig1	0	6	DEAD box helicase family	ATP-dependent RNA helicase DDX47 (EC 3.6.1.-) (DEAD box protein 47)	RNA processing		-1.56449	-0.645696	-4.01432			-0.227122	-6.86379		-0.112297	-6.90288	Metazoa	A7SRU4|A7SRU4_NEMVE Predicted protein - Nematostella vectensis (.	2.1e-62
CL450Contig1	0	6	regulation of IRES entry translation, act with hnRNPC1C2, PABP.	Cold shock domain-containing protein E1 (CSDE1 , UNR)	RNA processing	-1.3	-1.69858	-0.764337	0.916139			-0.0504375	-6.93547		0.0204388	-7.16493	Metazoa	A7S5I4|A7S5I4_NEMVE Predicted protein - Nematostella vectensis (.	0
av02099b18	0	5	RNA binding; RNA-dependent DNA replication; RNA-directed DNA polymerase activity	RNA-directed DNA polymerase activity	RNA processing		-1.45477	-0.540799	-1.86201			-0.26117	-6.07381		-0.407843	-3.96908	Metazoa	Q5EFF6|Q5EFF6_9SCOR Reverse transcriptase - Hadogenes bicolor	5e-19
CL2968Contig1	0	4	down regulation of cell proliferation	RNA binding motif protein 5	RNA processing		-1.52615	-0.609899	10.3828			-0.275532	-4.80476		-0.275072	-3.38179	Metazoa	A7RK53|A7RK53_NEMVE Predicted protein - Nematostella vectensis (.	6.1e-22
av02064b11	0	7	phosphoinositide phosphorylation; protein binding	phosphoinositide phosphorylation; protein binding	signaling		-1.69357	-0.760076	4.80589			0.191246	-6.27262		-0.185119	-4.81738	Metazoa	Q9ESM0|IP6K1_RAT Inositol hexaphosphate kinase 1 - Rattus norveg.	8.1e-32
CL867Contig1	0	6		cAMP-dependent protein kinase type II regulatory subunit	signaling		-1.57705	-0.657232	1.3636			-0.169523	-6.50389		-0.428677	-4.59046	Metazoa	A7S513|A7S513_NEMVE Predicted protein - Nematostella vectensis (.	3.1e-96
CL555Contig1	0	5		Rho GDP-dissociation inhibitor 1	signaling		-1.48688	-0.572296	5.4412			-0.0972755	-6.8576		-0.0769885	-7.007	Metazoa	A7SHH6|A7SHH6_NEMVE Predicted protein - Nematostella vectensis (.	8.1e-64
av01039i23	0	5	F5/8 type C domains (2)	Neuropilin-1a precursor (znrp1)	signaling		-1.44918	-0.535244	10.017			0.0840883	-6.55273		-0.209604	-1.9064	Metazoa	A7RUB6|A7RUB6_NEMVE Predicted protein - Nematostella vectensis (.	2.1e-51
av01020k06	0	7		Monocyte to macrophage differentiation factor 2 (Progestin and adipoQ receptor family member X)	signaling lipid		-1.54082	-0.623703	0.319763			-0.145168	-6.61462		-0.461266	-1.02627	Metazoa	A7SE46|A7SE46_NEMVE Predicted protein - Nematostella vectensis (.	1.1e-53
CL485Contig1	0	7	Sterol regulatory element-binding transcription factor 2 [Cleaved into: Processed sterol regulatory element-binding protein 2]REGULATES FAS & Elov gene family	Sterol regulatory element-binding protein 1 (SREBP-1)	signaling lipid		-1.63021	-0.705069	7.65488			0.252037	-5.04524		-0.0202965	-7.14821	Metazoa	A7RVU6|A7RVU6_NEMVE Predicted protein - Nematostella vectensis (.	9.1e-64
av01044i06	0	5	receptor-mediated endocytosis Low Density Lipoprotein Receptor Class A domain, a cysteine-rich repeat that plays a central role in mammalian cholesterol metabolism; the receptor protein binds LDL and transports it into cells by endocytosis	low density lipoprotein-related protein 1 precursor	signaling lipid		-1.46699	-0.552861	-0.377542		G	0.870774	4.97338		0.435797	0.464676	unknown	No hits found
av01041f18	0	4	Sphingosine-1-phosphate (S1P) is a signaling sphingolipid, S1P can be cleaved by sphingosine phosphatase.	sphingosine 1-phosphate phosphatase 2-like protein	signaling lipid		-1.52429	-0.608142	-0.220939			0.00469593	-7.06031		-0.136722	-6.6599	Metazoa	Q2F6H0|Q2F6H0_ANTEL Sphingosine 1-phosphate phosphatase 2-like p.	5.1e-47
av02069c14	0	10	Homeostasis; ion transport (in or out ?, Cd, Zn, Co)	SLC30a2, Zinc transporter 2 (ZnT-2)	solute transporter		-2.24228	-1.16498	1.96612			0.0985044	-6.97831		-0.0805833	-7.13808	Metazoa	A7T0G7|A7T0G7_NEMVE Predicted protein - Nematostella vectensis (.	3.1e-35
av02105l06	0	7	Solute carrier family 22 member 5 (Organic cation/carnitine transporter 2) (High-affinity sodium-dependent carnitine cotransporter)	Solute carrier family 22 member 5	solute transporter		-1.63953	-0.713291	7.39734			-0.0139009	-7.05174		-0.0440903	-7.11182	Metazoa	A7SRM8|A7SRM8_NEMVE Predicted protein - Nematostella vectensis (.	5.1e-42
av01002c14	0	6	Excitatory amino acid transporter 3 (Sodium-dependent glutamate/aspartate transporter 3) (Excitatory amino-acid carrier 1) (Solute carrier family 1 member 1)	Solute carrier family 1 member 1	solute transporter		-1.63795	-0.711895	4.57873			-0.146678	-5.45321		-0.262681	-1.31356	Metazoa	A7T521|A7T521_NEMVE Predicted protein - Nematostella vectensis (.	3.1e-48
av02080l23	0	5	proton-linked plasma membrane transporters that carry molecules having one carboxylate group (monocarboxylates), such as lactate and pyruvate, across biological membranes	Solute carrier family 16 member 12, Monocarboxylate transporter 12	solute transporter		-1.48788	-0.573263	1.12047			-0.100973	-6.7779		-0.313993	0.344473	Metazoa	A7S750|A7S750_NEMVE Predicted protein - Nematostella vectensis (.	2.1e-24
av02117l07	0	7	Nudix hydrolases are found in all classes of organism and hydrolyse a wide range of organic pyrophosphates, including nucleoside di- and triphosphates, dinucleoside and diphosphoinositol polyphosphates, nucleotide sugars and RNA caps, with varying degrees	Bis(5'-nucleosyl)-tetraphosphatase [asymmetrical] (EC 3.6.1.17); Ap4A hydrolase (AppppA->AMP+ATP)	stress response		-1.82595	-0.868658	0.628883			-0.386658	-3.19801		-0.162622	-6.63769	Metazoa	A7SYM4|A7SYM4_NEMVE Predicted protein - Nematostella vectensis (.	8.1e-33
av02113h13	0	4		Krueppel C2H2-type zinc-finger protein family	Transcription factor		-1.44091	-0.526982	-0.00304126			0.0963396	-6.82423		-0.19966	-5.74974	Metazoa	A2ARR7|A2ARR7_MOUSE Novel KRAB box and zinc finger, C2H2 type do.	7.1e-41
av02084n10	0	10	RT; Retrotransposon, LINE	Transposon-derived protein ReO_6	Transposon		-2.11832	-1.08293	13.7714			0.0565226	-6.99849		-0.240571	-2.639	Metazoa	A7S0X8|A7S0X8_NEMVE Predicted protein - Nematostella vectensis (.	8.1e-22
CL535Contig1	0	3	Interferon regulatory factor 1 (IRF-1)	Interferon regulatory factor 1 (IRF-1)	txn factor		-1.54349	-0.626207	1.15093			0.224113	-5.79452		-0.0537938	-6.78911	Metazoa	A7RSP7|A7RSP7_NEMVE Predicted protein - Nematostella vectensis (.	3.1e-30
CL2461Contig1	0	9	ubiquitin ligase	Cullin family	ubiquitin pathway		-1.89782	-0.924356	5.08476			0.190085	-6.61494		-0.263931	-5.58212	Metazoa	A7RID5|A7RID5_NEMVE Predicted protein - Nematostella vectensis (.	2.1e-77
CL2889Contig1	0	8	IBR-type zinc fingers (2); RING-type zinc fingers (2); Ubiquitin-like domain (1)	E3 ubiquitin-protein ligase parkin (EC 6.3.2.-)	ubiquitin pathway		-1.59226	-0.671085	1.23636			0.208263	-6.09432		0.151448	-7.1275	Metazoa	Q9WVS6|PRKN2_MOUSE E3 ubiquitin-protein ligase parkin - Mus musc.	7.1e-59
av01029d21	0	6	TNF receptor associated factor, TRAFs mediate signal transduction	E3 ubiquitin-protein ligase TRAF7	ubiquitin pathway		-2.00524	-1.00379	1.3899			-0.207742	-6.27741		-0.206326	-3.43614	Metazoa	A7SGX8|A7SGX8_NEMVE Predicted protein - Nematostella vectensis (.	3e-11
CL3602Contig1	0	6		Mannose-1-phosphate guanyltransferase alpha	unknown		-1.43249	-0.518535	-1.15416			-0.13949	-6.12938		0.0286729	-7.14511	Metazoa	A7RUP7|A7RUP7_NEMVE Predicted protein - Nematostella vectensis (.	2e-12
av02120h05	0	5	multiple CUB domains; Cubulin is located within the epithelium of intestine and kidney	Cubilin precursor (Intrinsic factor-cobalamin receptor) (Intrinsic factor-vitamin B12 receptor) (460 kDa receptor) (Intestinal intrinsic factor receptor)	unknown		-1.42484	-0.510802	-1.45405			-0.0587327	-6.9718		0.0453055	-6.9649	Metazoa	A7RVK4|A7RVK4_NEMVE Predicted protein - Nematostella vectensis (.	2e-11
CL1889Contig1	0	5		No hits found	unknown		-1.5598	-0.641368	0.325097			-0.0566462	-6.90549		0.149959	-6.30295	unknown	No hits found
CL639Contig1	0	4		Interferon-induced protein 44 (Antigen p44)	unknown		-1.45012	-0.536183	0.739432			-0.514295	3.99856		-0.305345	-1.77142	Metazoa	A7RLH3|A7RLH3_NEMVE Predicted protein - Nematostella vectensis (.	2.1e-23
av02063p07	0	4		predicted protein	unknown		-1.49823	-0.583263	-5.64268			0.0227743	-7.04751		-0.105288	-6.68577	Metazoa	A7SV40|A7SV40_NEMVE Predicted protein - Nematostella vectensis (.	1e-13
av01041h03	0	3		Synaptosomal-associated protein 29 (SNAP-29) (Vesicle-membrane fusion protein SNAP-29) (Soluble 29 kDa NSF attachment protein)	vesicle		-1.42065	-0.506556	-3.37438			-0.0357034	-7.04905		-0.284018	-5.45021	Metazoa	A7S8P1|A7S8P1_NEMVE Predicted protein - Nematostella vectensis (.	7.1e-50
CL627Contig1	0	9	endocytosis vesiculation AP-2 complex subunit sigma-1 (Adapter-related protein complex 2 sigma-1 subunit) (Sigma2-adaptin) (Sigma-adaptin 3b) (Plasma membrane adaptor AP-2 17 kDa protein) (Clathrin assembly protein 2 small chain) (Clathrin coat assembly p	AP-2 sigma-1	vesicle		-2.39512	-1.26011	6.22302			-0.159285	-6.17854		-0.485897	2.12933	Metazoa	A7S269|A7S269_NEMVE Predicted protein - Nematostella vectensis (.	7.1e-75
av01029c01	0	8	TRAPPI	Trafficking protein particle complex I subunit 2 (Sedlin)	vesicle		-1.60012	-0.678188	2.47287			-0.0387105	-7.02747		0.110407	-5.89016	Metazoa	A7RVK7|A7RVK7_NEMVE Predicted protein - Nematostella vectensis (.	1.1e-55
CL2824Contig1	0	8	TRAPPII	Trafficking protein particle complex II subunit 10 (TMEM1)	vesicle		-1.63141	-0.706128	3.09575			0.123146	-6.54699		-0.0867461	-6.87915	Metazoa	Q811H4|Q811H4_MOUSE Tmem1 protein - Mus musculus (Mouse)	6e-16
CL2647Contig1	0	6	Clathrin interactor 1 (Epsin-4) (Epsin-related protein) (EpsinR) (Enthoprotin) (Clathrin-interacting protein localized in the trans-Golgi region) (Clint)	Clathrin interactor 1 (Epsin-4)	vesicle		-1.53821	-0.621261	-2.01949			-0.338678	-5.85802		-0.111376	-6.98924	Metazoa	A7RIC8|A7RIC8_NEMVE Predicted protein - Nematostella vectensis (.	7.1e-80
CL232Contig1	0	5	phospholips and protein sorting	Sorting nexin-2	vesicle		-1.47309	-0.558856	0.947358			-0.357619	0.401026		-0.0754368	-6.92339	Metazoa	A7SW17|A7SW17_NEMVE Predicted protein - Nematostella vectensis (.	1e-170
av01033d12	0	5		Synaptotagmin (p65)	vesicle		-1.56231	-0.643687	1.49668			-0.302987	-6.67918		-0.075778	-6.8803	Metazoa	A7SX17|A7SX17_NEMVE Predicted protein - Nematostella vectensis (.	6.1e-47
CL2576Contig1	0	4	COPII vesicle coat; ER to Golgi vesicle-mediated transport; intracellular protein transport; protein binding; zinc ion binding	COPII transport protein Sec24C	vesicle		-1.41851	-0.504379	-1.7053			0.0183987	-7.04832		-0.238179	-5.75627	Metazoa	A7S3D9|A7S3D9_NEMVE Predicted protein - Nematostella vectensis (.	1e-116
