# Supplementary material for: Adaptations to Endosymbiosis in a Cnidarian-Dinoflagellate Association: Differential Gene Expression and Specific Gene Duplications
Source: PLoS Genet. 2011 Jul 21;7(7):e1002187. doi: 10.1371/journal.pgen.1002187 (PMC3141003; doi:10.1371/journal.pgen.1002187)
Supplement: Table S3 — Primer sequences used in this article. (XLS) [file pgen.1002187.s010.xls]

## Sheet: Feuil1
	Primers used in Symbiosis Paper
Organism	Gene	Primer sequence (5'-3')
		Forward	Reverse
Symbiodinium	EF2	GCATGTGGATCACGGCAAGT	CACACCTCGCTCCTGCTCAT
Symbiodinium	APX	CGTCCAGGACCTCGAGAACT	TTGAGCTCGCCATCAGAGAA
Symbiodinium	SPS	AGCAGACCAACCCTGATGATG	GCTAACGGACTCGCAAATGG
Anemonia viridis	COPGamma	GCCTGTTGGACACCGATGAT	TGCAAGGCTCTCTCCAGTCC
Anemonia viridis	RCC2	GGTTCCAAATCCTCCACAAACC	TGTCCCAATCCGCACGTTAC
Anemonia viridis	NPC1	GCCTGCTGTCAAGGTGTTCTC	TGCGGTTACTTTCCTGTCGTC
Anemonia viridis	Complement C3-1	ATTTGCTGCCGATGAGGACA	TGGAATGCAACGCAGGTTCT
Anemonia viridis	CA2-m	CTTTGGCGGCATTTCACTTG	GTGATTGGTTGGAGCCATCG
Anemonia viridis	SYM32	GCCAGCGTTGTTGCTGTTCT	GGTCAAGCCAAGGGATTTGG
Anemonia viridis	Col-like	CGTTGCCGTGTGGTCCTTAT	TCCGTTGTTGGCTTGTGGTT
Anemonia viridis	RhAG1	TCGGCTTCGGCTTCCTTATG	GACCAAGGCTGCGATGAAGA
Anemonia viridis	NPC2-d	TCCTCTGCCTCTGCCAAACA	CCAGCCGGGAACGTAGAGTC
Anemonia viridis	Carboxylesterase	TCATGGAAGACGGTGGCTAA	ACATAACTGCGCCTAGAATACCAA
Anemonia viridis	Cold-shock UNR	AGTGCCATTGATGTGCTTCG	TCGGAGGAGACAGACCTGGA
Anemonia viridis	CA2-c	TCTCACAACCCCTCCCTGCT	ATTGGACGCGAGTGAACGAA
Anemonia viridis	Ubiquitin domain	AGATGAGCTGGTTGCCCAGA	CCGTGCGTTACCTCCAAACC
Anemonia viridis	STE20	GAAAGATCCCTTGCCAATGC	GCAAACAACTTGGGCATGAA
Anemonia viridis	GFP	GCAGAAGGGAAAGGCAATCC	GGAGAAGCAAAGCGAAAGGATG
