# Supplementary material for: Adaptations to Endosymbiosis in a Cnidarian-Dinoflagellate Association: Differential Gene Expression and Specific Gene Duplications
Source: PLoS Genet. 2011 Jul 21;7(7):e1002187. doi: 10.1371/journal.pgen.1002187 (PMC3141003; doi:10.1371/journal.pgen.1002187)
Supplement: Table S4 — Gene sequences used in this article. (XLS) [file pgen.1002187.s011.xls]

## Sheet: Av_Symb Seq
AvCluster name	cDNA sequence	Protein Name
av02059i03	GGCGAGGAAAAAGCTACACCAAAAGCAGAAACCAATCATAATGAACAAAGGAATCAATCCAACGACACTGCTGATGGAAAAAAGAAGAAAAAGCAACCAAAACCAATCGCTAAAGAGTTCTCGCTTCTCGTGAACTACTTCGTCAACACCCACTTCGTCAGCTTCGACCATTCAACTGCGCAAGGCCAGTACTTCCAGTCCTCGTCGTTTTCTGAAAAAAAGCTAGCAAAGTTCTTGGACAGAGAACCGGGTGCTTTTGTGGAGTACAACAAGAGACAACTTAGCAGGATATACCCCGGTGGATTCCGCTTTGATTCCAGTAACTACGATCCCCAAGAAGCTTGGAACGTTGGATGTCAGATTGTGGCGTTGAACCATCAAAATTGCTCCAAAGCAGTC…	1-phosphatidylinositol-4,5-bisphosphate phosphodiesterase delta-4 (EC 3.1.4.11)
av01005l13	GACTTGATGCGGGCACATTTGGAACCATGGGGGTAGGGACCGGTTTTGCCATTGCTGCTGCAGTACTTGCTCATAGCCAATCAGAAGAAGGAAAACCTCCAAGGAGGGTAGTGTGTATTCAAGGGGACAGCGCCTTTGGTTTCTCAGGGATGGAATTAGAAACGGCCTGCAGATATAACCTCCCAATTGTTTTTATGGTTGTCAATAATAATGGCATTTACAGTGGACTGGACAAGGAAGCGTGGGAATACTTGGACAACCCTGGAACAGAGGCTCCCCCTACGGCGCTCATGCCAGAAACTCGTTATGAAAAAATAATCGAAGCATTCGGCTGTAAGGGGTACTTCGTGGAAACGAAATCAGAATTACAAGAAGCGCTGAGAAAAGCCTTCAGGGAAA…	2-hydroxyacyl-CoA lyase 1
av01026e22	CATTAATCCTTCAGGGCCACCATGACCTTTTTGACAAGACATCTCTTGAGGAGCTGATTGATAAAGCTAAGGAGAGAAGTGAAAGTTTCCTCACAGAGGCACATCACCAGAAAGACTACAACCATTATTTCAAATGTCAAACATGGGATGATTTAGAACTGTGTGAGCCTAGAATGATAGATTACACATTTAAAACTGTTGCTGCTGGGCTTGTTGGATTGAGGTCCATGAAAGACTACAAAAGTGCTATTAGTGAGTTGGTGATGCAAGGTGGACATACCACTTGCAATGCTTCAGTAGCTGGGGCTTTGTTGGGTTGTAAATATGGCTACTCAGAATTACCCAGAAACTGGATTGAAGGGCTGTTACCCAAACAAGTGATGTGGCTTAATAGAAAAA…	ADP-ribosylglycohydrolase superfamily
CL409Ct1	AAATCAATCAGCTTAGTACACAGGAGAATCCTTACACTTCTCTGACAAGCGAGGATATCCAAACATCATGGAATGAAGTAATCAATCTTGTACCCAAGCGTGATGCTTCATTGAGAGAAGAGAGATCGAAACAAGAACGAAATGAAAACCTTCGTATTGAATTTGCCAAGAAAGCTAATGTGGTTGGGCCTTGGATTCAGCAACAGGGTGAGAATCTCCGAACAATTGGCTTCCAAATGACAGGAACTCTCGAGAAAAATCTCGGGCTTCTGCAAGATCTAGAAACACTAATTGCCAACTACAAACCCAACATGGAGGAACTTGAAGCTATCAACCAGCAAGTACAGCAAGCTCTTATCTTCGAGAATCCCCACACTAAGTACACCATGGAGGCTCTTC…	Alpha-actinin-4 (Non-muscle alpha-actinin 4) (F-actin cross-linking protein)
av02101c14	GATTAACTTCTGAAGTTCCCAAGCACTACACCATATCGATATTTCTATACCTTGTATTTCCCAAGTGCTACGCGGTCCACATATTGCCTTCATAATTACCGCGACCAAACATCGTTCCCAAGCACTATAACTTATTTATATTTCTATAACTTCTGAAGTCTTTAGTGGAGATCTTAATGGTTATGGCGACAAATAAGACTGAAAGATCTTATATTAATCGACGTCTCGACGATCTTGCAGGATATTCAACTTTGCATGGATTGCATTTTGTTATTGGTCGTCAATTCGCTTTACGTCGAATCATTTGGGCGATTTTGCTACTTATTGGAATCGTTTTTTTTGGGCAGCAACTACGAGAAAGCATTCTAAAACTAGCCTCTCACAAAATAACTATTAATA…	Amiloride sensitive sodium/cation channel (ASIC)
CL627Ct1	CCATCTTGGATTTTGGAGAAAATGATTCGATTTATCTTGATTCAAAATCGTGCGGGAAAGACAAGACTTGCAAAATGGTACATGAACTTTGATGATGATGAAAAGCAAAAGTTAATCGAAGAAGTACATGCCTTGGTTACTGTTCGTGATGCAAAACACACCAATTTTGTCGAGTTTCGTAACTTCAAGATAGTGTACAGACGGTATGCAGGCTTGTACTTCTGCTTCTGTGTTGACGTCAGTGATAACAACTTATATTATTTGGAAGCCATTCACAATTTTGTAGAGGTTTTAAATGAGTTTTTCCACAATGTTTGTGAACTGGATTTAGTCTTTAACTTTTACAAGGTGTACTCAGTGGTAGATGAGATGTTCTTAGCTGGGGAAATCCGAGAAACC…	AP-2 sigma-1
av02053o10	ACCCAATGCGTCTAGGTATGCAACATTTTGTGATATTCGCAGCACAGCCATATGGATTACCGCTGGACGAGGTTACTTTACCGCAGTATCTTAAAACACAGGGTTACCGCACAGCTGGGGTTGGCAAGTGGCATCTAGGATTTTTTGCTAAAGAGTACACCCCTGTGAACCGGGGATTCGACTCGTTCTACGGGTTCTGGGGCTCAAAGACTGACTACTGGAACCACTCGTCTTACGAGAATGATTTCTGGGGAATCGATCTGAGAGACAATATGGACCCAATCAGCGCTTATAATTTAAGTGGTTTCTATGGGACCGAGCTCTTCACGTACAAGTCTGTTAACTTGATCATGGAACACGATACGGACAAACCGCTGTTCCTGTACTTATCTCATCAAG…	Arylsulfatase B precursor (EC 3.1.6.12)
av02115o13	ATGCTATGGGTCTCCTTGGTTACGAGGGTGTTTACCGTCGTTCCTGTGAAGTCACCCTGAGACTGATGAGAGAGCAGTGTGACTCACTTCTCACTGTCTTAGGAACATTCATCTACGATCCTCTGGTTGAATGGCAGAAAACACGAGGGCGGAACTTGAATGATGAGGCGAAGAACAAAGAGACTGGTGAAGTAACCAATGAAGAGGCCGTTAAAATCCTCAAAGACATCGAGCAGCGACTGAAGGGATTTCACAGCAAGAATCGAATCATGATTCCTTTGTCAATAGAAGGACAAGTCCACAAACTCATCACAGAAGCCACCGACACCAGTAATCTGGCCCAAATGTACATTGGATGGGCGGCATTCCTGTAGAATAGCGCAACTCAGAGTAGATTCA…	Ataxia telangiectasia and Rad3 related (ATR)
CL4017Ct1	CAAAGGGTAACTTTGATGATAAGAAACTTAGGTTTAGATGCAGTTCCTCTCCATGGACAAATGTCACAGAGTAAACGTCTAGGAACCCTTAACAAGTTTAAATCCAAGTCAAGATCCATCTTGGTAGCTACTGATGTTGCAAGTCGTGGATTAGATATTCCACATGTTGATGTTGTTATTAATTTTGATATCCCAACACATTCCAAGGACTATATCCACCGAGTAGGAAGAACTGCTCGCGCAGGAAGATCAGGTCGTTCATTAACATTCGTCACTCAGTATGATGTGGAATTGTATCAACGAATTGAACAGTTGATCGGAAAAAAGCTGCCGTTATATCCAACAGTAGAAGAGGAAGTTATGCTGTTAAATGAGAGAGTTGCCGAGGCACAGCGGTTT…	ATP-dependent RNA helicase DDX47 (EC 3.6.1.-) (DEAD box protein 47)
CL1360Ct1	ATTTGTTAACATCATATGCAATTCTTGTCCAATATTTCGTTGTTTAGACAGCAGTTTATTTGGGAATTCAAGCACAAAGGTCGTCAACACAGAGAAGAACTGAGTCTACTGAGGCAATATGGATTCGTTTTTTGGGAACAGACCCATTTCTATCAACGCCTTGAAGGATTTTTCACAACTTAATCAGCCAACCCGCCAGCATCTAAAGAATGTGTATTCTTGCTTGTGCTTGACAATGGTTTCTGCAGCAGTGGGAAGTGGAATCCACCTCTTCACAAACATTCTTAAGGGTGGTTTCCTTTCATCCATTGCCGTAATTGGCCTCATCATTGCCTTGGCACTTACTCCACATAATGGCAAAAATCAAACAAAGAGAGTTGGCATTCTTATGGGAATTGG…	Bax inhibitor 1 (BI-1) (Testis-enhanced gene transcript protein homolog)
CL2449Ct1	ACACTTTGTTGTTGATCTTCAAATTCCAAGAGCTCCCTCTGGTATTCACAGTATTCTATGTAAAATGCTTTTTCTGCATCATCAAGCTTTCTTGATGTTTGCTTCTCATTTTCTAAAGCTTCAGATACTTTCTTACGTTCTTCTTCCACCTTCTCCAACTGAGCAATCAAATCCCTTTCTTCTTTCTGAAGTTCTTCTATCTCCTTGGAGAGAGACTCATCCCCTGCTAATTGCTGTTCATTCAGTTTGTGAAGAAACTCCTTGTAGTTCTTGAGTTCTTCTTCAGTTGCCTTTAGCTGTTTATCTAGCTGATCTAACAAGGTATCAGTGCATTCTTCACACAGTGGATGGTCAATATCTGACTGACCAGACATCACATCAAACAGTTTGGTAGTCACC…	Beclin-1
CL3550Ct1	ACAACAATGTTGTGTTGTCTTGTTTGTAATTCATTTGGAAAAAATTTTTTGTCTGACGTTCATTATTCTTTTTAACAAAGCCTTTTTACAAAATTGTCCAAATTCTGTTTTTAATAACCATGCAAAATATCATTGATAAGTATTACACTTATGAGCGGATTTATTTTTTCCCATTTCAGACCAAGTGTCATTCTCTTGAGAATATGATTCTTTGTTTGAATTGAATTCCTATTCATGAGTCTTCTCATGTGCCACTGTTAAACAAAGAATGACAGATGATGTGAAATGGGAAAAACATTATGCCTAATGGATAGAAGATTCATAGATTAATCAACACACAATATCTGTTTAGGATTACAATGAGATGTTTTTTGATGATTTTGTTTTGTACATTGTTCA…	Beta-hexosaminidase subunit beta precursor (EC 3.2.1.52)
av02117l07	GGAAAACAGCTTCGAGCTGCTGGTTTAATTCTTTATCGTTATTTACAAACCAAAGGCTTCCCAGAATATCTTCTGCTGCAGACATCGTATGGATCACATCACTGGACTCCACCAAAGGGTCATGTAGATCCTGGAGAGTCCGATTTTCAAACAGCGCTCCGAGAAACACAAGAAGAATCCGGCTACAAAGAACAAGACTTGAATCTGTCGACCAACATCAAAAAAACCTTGTATTACGATGTCCGTGGTGTTCCAAAGACTGTGGTATATTGGTTAGCAAAACTCAAGGACTATGATAATCCATTTCATCTGTCGCAGGAACA	Bis(5'-nucleosyl)-tetraphosphatase [asymmetrical] (EC 3.6.1.17); Ap4A hydrolase (AppppA->AMP+ATP)
CL1460Ct1	AAAATGAATTTTTTCAGACTTGCAAAATTTTCCAATTCATCCCTATTTAATCGTTTAATTCCAAAACAAAAACTACTCGCAGCTTCACTAGTTCGCTTTCAGTCCACATATCAGGATATACAATTTGACAAACTTACTGTGAATGAAAACACCAAACCCAAAGCCAAACCAGACAACAACACTCTTGTGTTTGGTAAAGAATTCAGTGATCATTATCTGAGGGTAGAGTGGGATGAGAGTAGTGGATGGGATGCTCCAAAGATCCTTCCATATGGTGATCTGGCATTACCTCCTGCTGCGTCGGCACTACACTATGGTCTAGAGTGTTTTGAGGGGATGAAGGCATACAGAGGGGTTGATAACAAGATAAGGATGTTCAGACCAATAGAAAACATGAAG…	Branched-chain-amino-acid aminotransferase
CL506Ct1	GCTCTTGTAAAACAATTTATTTCAATTCGGTTAATTTCATTCTACCTTTAACAGTGCTAAAAATGACACTTCAAAAGTCGATAGACACTCGTATCCCTATTTTAGGTTTCCTAATGCCTTCCTCACTAGTTTTAGTGCAAATTTAGTGCAAGGGGGAAGTAAGTTCGCGGTGCTTTTGACTAAGGGATGATTCTAAAAGAAAGATTGAGAAGCACTCCTTCATGCATCGTGGTTCTATGAACGCTTCTCTCATGCTTTGCCGGTCTCAGTGAACCTGATTTCAAATATCAGCAAGAAGCACGCGCGTAATTATGGAAGCGCGTTTTTTCATACCGTGCTCTAAGCTACATTTTTATTTATCGTTGTTTCCAAAATTTATGTCTAGTTTTAAATTACGTG…	C3-1 complement
av01039o13	AAAAACTCTAAACAGATCGATGAAATCAAGTTAGAGTTACCAAAAAATGCAATACCAGGATCGATTTCTGCCAGGGCTTACTTTACTGGCAACATGATTGGGCAGGCCTTATCTAACCTAGCTGCCGGACAAATGGAGTCACTTCTTCAGTTGCCTCATGGTTGTGGTGAACAGAACATGGTGAGAATAGCACCCAATGTTTATATCCTGCATTATTTGACGAAAACAAACCAGATGACTCCAGAACTGGAACAGAAAAAGGAGAAGTTCATACAGAAAGGTTACATACATGAATTGAACTACCGCAAGAAGGACGGTTCTTTTGCACTTTTCAAAGGGGAACAAAATAAAGGAAGTACATGGCTGACAGCATTTGTCTTCAAAGTATTCTGTCAAGCC…	C3-2 complement
av02063c03	GGTTCTTTGGCTGTCTGATCATGGTTCGCCTTTATTACTACCGCGATCAGAGGTACTCCAAGCTGAAAGCACAGTGTGAAAGAGAGCAGAGTTTGTTTGTCGATAAGGAATTCCCTCCCGAAGCCAAGTCTCTGTTCTTTAGTGGTTCATCTGTTGCTGAACGAGTGGTCTGGAAGAGACCCAAGGATATTTGTACCCCTCTCGAACCAAAACTCTTTGTGGCTGGTGCAGACAGTCATGATGTGACTCAGGGAAAGCTAGGAAACTGTTGGTTTGTGGCTGCATGCTCGTCACTGGCTTTGAGACCATCACTGCTTAATAAGGTGATTCCAGATCAGAAGCACCAGGAATGGGACCCTGAACATCCTGACAACTATAAGGGGATATTCCGTTTTAGGT…	Calpain-5 (EC 3.4.22.-) (nCL-3) (htra-3)
av01015l05	GACGACCATGTTGCTTTCTTAGGAGATGAGATGGCGAAAGAGTTTCAGACACTTACACCCGAGGAATCCAAGAGAAGACTAAGGATGCTCGTTCCCAGGATTGATATAAACAAAGATGGTTTAGTGGAAGAAGGTGAATTAGAGATCTGGGTACGACATAAGATGAAGAAATGGGAGGTAGAAGAAGACGTCGATGCGATCTATAGGGATCTGGACACTAATAATGACGACCAGGTCACGTGGCACGAATACATGACAAGGACGTTTGGATTCCCGGAAGAAGATTTACACAAAAAATGGGAGAGGAAAAATCTTGAGAAATATGTGCAAGACGATAAAAGAAAATGGAAGTACGCTGACCAAGATAAAGATGGCAGGCTCACCAGACAAGAATATGAA…	Calumenin precursor (Av_CALUa)
CL1014Ct1	CGTAGCAAAAGGATTTTATTGGTAATTTTGATTCAGTTAATTCATAAAGCTATTTTAAAATCTAATATGCTGCCTGAATTGTGGACAGCAAATTGTACATTTGAATTTGATTACAAAATATCACACTGACTGAATAACTATCTATGAAAAAAATTATGAAAGAGAAATAATAGCAGGAAATTTACGAGGTATAAAACTTGGAAAAATTTCTACAAAAACAATAGTTCTACATCTTTTAACGTATATGAAAGAGGGTTCAAAAGCAAGGAAGGCCAGTTTTATCTGGATATATAGGGCATGCAAGTCATAACATTATTTAAAATAAGCAATAGCAATAGTCGGGGCAAGTAAGTCAGTTGATATACAATGTAAATAACAAAGGGAATATTTAGAATACTT…	Calumenin precursor (Av_CALUb)
CL101Ct1	TAGTAAACCATGTTTATATCTTACTTTAGAATACCCAGTTATACAGACAACCACAGGAGCCACTTGTGTATTTCCATTTATTTACCAAGGAATACTTTATGACCAATGCACAATGAAAAACCATAATCGTCCTTGGTGTGCTACGACGTCTAACTACCCTATAGATAGACAATGGGGAAACTGTCTACCCTGATAAAGAACATGGAACATAGGATCTACACATAGTCGTAGGAAAATATTATGTACTCTACCATCCCAGTGTAATTTCGTAATTTATGGACCAGTTCGACTGTTAGGGGATAACGGCTTTGAGCATAAAAAAGGATATCTGTATGCCCTCCACCATTCCTCATCACCCTGCAGTAATACATTGGTCCTTTGGGTTGTTTGAAAGAATTA…	Calumenin precursor (Av_CALUc)
CL867Ct1	GAGCTTTCAAAGAAAGCTGTTTTTGAACTTTATTGTGGAACTATACGGATATACATTCACTAAAAGAGTTAAACGAGAATTGCGAGAATTGTATGATTCATTTAGAGCTGAGACCACTAACAAAACCAGCTAGAACTGACTCACAACACTACTGCCAGAAACAGAGAACACAATTACGATTACTAGATATTGAATAAAACTTTAAACTACGAGAAAAAAGAAAAACATTCCTAATTAAATTCAAATCTTTTTTTCTTTCTGAAACACATTCAATATGTTTAATTAAAAGTTCCTAAGCAGAATTATTAACGAGGAAAAATCTTCGATGCTGTTTTTTCATTACCGACTGACGGCAGGTGTTGGGCTGACTCGCTAAACAGCGATGATCGACCTACTGCC…	cAMP-dependent protein kinase type II regulatory subunit
CL4283Ct1	GTGCATTAGTCAAGCTAAGCGTCGTTGACTGTTTGTTCCTGCCGGGAGCTAAGCTTCACAACCTTCACTTATAAACCAAGCTATTGAGATGGCTGCTAGCTGGGGTTATCGTCCTAATAACGGACCTTCTCACTGGGCCAAGAATTTCCCCGCAGCTGCAGGGACAAGCCAATCGCCAATTGACATCAAGACGGCTGATGCTCAGTATGACAGCACTCTTAAACCCTTGAAAATCCAATACAGCCAGGGAACAGACTTCACTGTCAGCAACAGTGGCCATTCTTTGGTCACATCGCGCAAGACCAGCGAAGGAAATCACTTAAGTGGTGGACCGTTGGCTCATAACTATCGCTTTGAGCAATTTCATTTCCACTGGGGAAAGACATCTGAGTGCGGATC…	Carbonic anhydrase 2 cytosolic (CA2-c)
CL263Ct1	CAACGAAAATCATTTTTATTTCTTAGCTTCCCACAAACCAATAATGGATAACTGAAGGAAACTTAATCATTATTGCAACTACAAGAAAAACTGATTTCGATGAAAGTTACGAAATACAGGGAAAATGATCGAAAAAAAGAGAACCCAAGATCATGAGCAGAAACAGATGACTGTTGCTATAACAATAGAGGTAATCGTTGCCATGGTATTTGTCACATGAGAAGCACCACTAGGTGGGTCGTTCGACGGAGGCTTGAAGCTTTTCTTCACGACTCTTGAATTTAACGGTTGAACGGGTCGGAATGTGTTCACCAGAAGCGTCGTGTTGTCAGATTCCTTTAGACTTCGAAGCATACTCAACTGATTAGCGCTGATCTTGGCTGGGTTCCTAAACACAGT…	Carbonic anhydrase 2 membrane (CA2-m)
av01020d21	CAGATGCCAGATGGTGCGTAAAGAGTTAAGCTAAGGAAATGTTTCGAAAAAACGACGAGACGAGGCCTATTATTTCTTTAGGCCGAAGATCCGATCCCTATACTCTTTATAGTGATTCTGAAGATGATTTTGAAGAGATCGAGTTCGACAAAGCTGTTTTTGAGCGCCGATATAAATATGAGTACGAACCGTCATGGAAGACGGTGGCTAAACGACGCCTGCTCCTTTGCTTCATGTTTACGGCTTTTATTGGTATTCTAGGCGCAGTTATGTACTACTACTTTTCTAGGCAGATCATAGAGATGCAGCAAAAAATGGAGGATTCTGAGTTAAAGGTTAAGGTGAACGGTGGTTTTGTTCATGGCATTTTGAAGGATGATGTTTTTGTTTTCAAAGGCA…	Carboxylesterase
av02120i19	GTCATTAACAATAGTTTGACAAATGGAAAACATTGTCGTGATAAGGATGGTTTTAGGAAAATCGTTGCCATCGCTAAAAGCAAAGATAAGTATCCTGAAAAAGTTGTAAAGACAGCGAACCAGGTTCTTATGACGTTGTGGGCTTTCACCGCACTAAGAAACTCCATCAAGAAAGAAGGCTGGGAACTAAACAAGGAGGTCACTGATGAATTCGGACCTCCTCCGGCCGCGCCTCGTGCTTTCGACGACATATCACTACCACGAAATGCCCAAAGAAGGAAAAACCGAATACCCGAACCAGTACGAGCAGACGAATCATCTCTACCCAACCCACCTCTACGAACCGAACCTCCACAAAGAGTAACCGAAGATGGTTATGAAGCTGACGATGATAAGAAT…	Catenin delta
CL2928Ct1	TGAACTAGGCCTTACTCGTTTCAGTCCTCGCTTCAGTTTTCTTCATTTTAGATGGCCTTAGCTTTTTGAATTTCTATTTTTTTAAAACGACTCAGTAGAATGCATGGAAAGGTTAAATACGCATGCGGCCAGTGAGAGAATGCAAACACTTAGTCTACTTGAAATAACCCCGTTCTAGTGTGCTATTAGACCAGTGGATAGCTAGCGTCAGTTGCAATACCACATTGGTTGTTCTAGGTACGAGACATCATGATGTAACCATCCATGCCCCAAGTCTTGCCCCAACTGTTTTTAACCAGCCAGTAATCAATACCATCCTCAGTTACACCATACCCAACGACCAATACCCCATGGTCTAACTGAGTTGAACTACACTCTGGCTCATCATAAACACCATTT…	Cathepsin L precursor (EC 3.4.22.15) [Cleaved into: Cathepsin L heavy chain; Cathepsin L light chain]
CL2113Ct1	AGTACTCCACGCCATTCTCTACACCCCAGCCAACAACTGACACAATATGATTAACTTCTGGAAACAAGCTGTACTCTTTGTAAATCCCTCCACTGTACTTTCAAAGCTTTCCTGTTGCCATGATACCACAGGCGATGGGACCTCTGGCAAAGATTTCAGCCATCATCTTGTCTCTGCCCTTTACATTACCATATTCACTGACTTTCCAAAGGGTATAGTTTTTAATGACATAGCAGTCTCCAAAGGTACTGCATGTTCCACACTGGTTGAACTCTGTACATTGCATGTCTTTAGCTTGATAGTTGTTGCATGTCTCATCTGGGATGCCGTGCTTGTGTGCATATGCATAAACACCAGCCATGCCACCACCATGGCATGTACCTGCACCACCACAAGCCA…	Cathepsin Z precursor (EC 3.4.22.-)
CL3942Ct1	GACAAAACTGCGGCAAATTTCTTGCTAAGTGTGACAGATGTCTTGGAAGGAGTTTCTGGTCAGATTCAGTAGCATCTCTTTTGCAATAGAGAATTTTCCCCAAGGCTCTGAACAAAAATATACTTGTATCTTTCCCACCAATAGCAGCCATTGCTTCATGTTCGTCTTGTTTTTCATTTTTACCGTACGATAAACCTCCAGTAGTTTTTCTGACTTGGGTTCCTTTTATCTTCCTGGCTTTATTTTCTTGTTTTGTGGATTCTTTCTGGCACTTTTTGCCTGGTTTTATTGTAGATTTAGATGAAGGTATCTTAGTCACATCTTGAATGCCTTTCTGACAACAGAATTGTAAAGAATTGATTGCAGTCCTGATGTCTCCAGCACTGCTTTGAGATAACT…	Cell cycle checkpoint protein RAD17
av02122m18	CTGATATCTTGATCGTCTGCTTACTGGTTTGGGTGCGTACATGCGCGTTTGCTCGGTCATTCACTGCTTGGTGTATCTGCATTATCATGACGACTCGAAACACACATACTGACTCTCAATCAACTATTTCTAGGATCTTCATTTAAGCAGAGCCCTGTTACTGGGAGAAAATACTGGAAAGGCAAAACTGCAGAGAAATCCTCATCAAGGCTTGTTTAACGAAAAGAGCAAGACCAATATGTTTTCTGCGTTTTGGAGAATTCCCGAAGAAGATATTGACCGTCCTGGTAGCTTCTGCACTCACACTCACAAGTCGGTGGACCTTTTACTGCAAGTACTAAGAGACGTCAATGAGTGCGACAGCCTAATGAACATCTCTAACCTGCTGCACAGGACACC…	Chromatin regulator; Cytoplasm; Nucleus; Phosphoprotein; Repeat; TPR repeat
CL2647Ct1	GGAAGGGCTAGCAAGGTAGCCATTTTGATCTATGACAGTACAACTAAAATCCATTACCATCTCACCTTTTTCAGTGAGTTTCTGTTGGCATTAAGTAACTAAAAGAGTCGAGGAAGGATCAAAGATGTGGAAGATACGAGAATTGAGTGACAAAATGACCAATGTGGTCATGAACTACTCCGAAGTGGAAGCTAAGGTTCGTGAGGCAACAAACGATGATACTTGGGGCCCCCACGGTACTTTGATGCAAGAAGTGGCTAAATTTACATACACTTATGAACATTTTCCCGAAGTAATGTCAATGCTTTGGAAACGGATGTTGCAAGAGAACAAGAAGAATTGGAGACGCAGCTACAAGGCATTACTTTTGCTGGGATATTTACTGCGAAATGGGTCTGA…	Clathrin interactor 1 (Epsin-4)
av01011j09	TGCAAAGGATTTCTACGCCAACAAAGACAATTTCAATGTTGTAACAAACTGGTTTAGTCAGCGCTTCAGAGCCAGGTACATTCGAATCGTGCCTCTAGAATGGAACAATGACATGTGTCTACGAGCTGAGCTATTTGGATGTGATAACGATATCGTATCAGTTGTGGTTCGTCATAAGAGTGATAAACGTTGTTGGAGTCCTCGTGGATCAAAAGAGTGTAACTTTGCTGATGGAACGTCGATGGTCCTTAAATCTGATTGCCGAGGAAACGGTGTTATGATAACATTTCGTAAGAACAATACGATAATACACACTTGCAGTGGAAAATGTATCGCGATTGATAACAACAATCTATTGACTTTGAGAGACGGTCCTTGTGATACATTTAG	Coagulation factor 5/8 C-terminal domain
av02058f16	CCGCTGACTAAAAAGAACCTGCACCATCAAGTTCCTCCTTGTGCTATTTGCCGCGTCCAGACCCGAGGCACCAAGCTGATGGTCCCGGGAACTAACACGTGTCCCGCGGGATGGAGAAGAGAATACTGGGGATACCTGATGAGTGAGAGGCATAATCATAATCACCCCACGGAGTATATTTGTGTAGACAAGGATGCGGAGCATGTCCCTGGGGCCAGCACTGGAAAACATGGTACCCTGCTGTACCCAGTTGAAGGAGTCTGTGGTTCGTTGCCGTGTGGTCCTTATGTCTCTGGTCGAGAGCTGACATGCGCAGTGTGTACCAAGTAAACCACAAGCCAACAACGGATCCGCCAATAATGATGACAAGATGATAAGTAATCTATGTATTGTAAACTA…	Col protein
CL934Ct1	CTCGCTAAAGATGATCAGTACTCATCATCTGCTTTATTGACTTTCTACTTTGTTTTGGAGGTTTATTGTTCTTGCACTTATTATTTTATCCATGCAGTTATTTTATTCCTTTGCGTTAGCTTTTAAATCTGTTTTTTTTTCTTCTGGTTTTTATTGATGATTAGTAAACGAATTTTTCATTAATCTACCAAGTTTGAAAACTATGAATTAGCGTGTTGTCTTGTCCAGGATCATTTCTTGGTTTCCAGGTCACTGCGGTCATTGCTTCGTGCGCCATTTTCTTGCTTATTTGGTACACACTGCGCATGTCAGTTCACGACCTTCCACGTATGGAAGACAAGGTAGAGAACCACAACGTCCTTCAACTGGGTACAACAGGACACCATGATTGGCAGTTCC…	Col protein
CL450Ct1	CACATATGATCCAACTGAACCGGGGCTTGAACATGAACCACAGGGTTAGAGGGAAGCGGTAAACCACTGCACAATCCATGCCACCCAGTCATGTAGTTTCACTCAACTCATCCATAATATTTTGTTTGTTTCTAGGTTATTTGGAAACCTTTGGAGCTATTTGGAGAATATGTAATAATGGATTGTAACTGCAGCTGAATTGTACCTATTAGGTGTTGAAATTGGATCCAAATCCCAGGCGTTTCATATTATTACAAAATATTGTTATTATAAAAAAACCTATAGGAAATTTAGGGAGAGCATTTTATATATTTTCATTTGCGGCGTATTAAATATTACAGTGTATAAAGTATTGTCACCATGGCAACGGATGCTAGTTGGAAGAATTACAATAACTAT…	Cold shock domain-containing protein E1 (UNR)
CL4Ct6	ATTATTAAGATTATATTTATTATTTACGACTAAGAATATATTTCATTTGGTCCTACTATGTGATTCACCTGCTTTTCAAGTACAAAATTGTTTATATATAATGTCATATATTTCATTTCCAAGAAACATTCCTTCGCTTTTTGCACCTACAACAATTTTTAGGGCTTTCCATGTCTAAGATAAAACGTCCATGACTTTTCACAAGAAGCACCGAAGTTAAGGCTATAGTTTATTAAACACTCCACATTGAAGAAGAAAGATAACAAAATCAAGAAAAAATAGAATTACTTTATTAAATGTTGGGACTAGAAGGGCAGTGTCTGGGTGACGTTAATCGCGCACCTACAAAAAACCAATCAATCATTCCTAAATATGTGGCATATTACGAACAATATACAG…	Collagen alpha-1(II)
CL389Ct1	TATATAATAAGCACCTATTTTAATCGATCCATCATTATCATCATCATTAATGTATCAATCATGGACAGCTAGAACCAACAGACTGGTTTGCTATGACGTACACTGGGACAATCAAAGTACACAATGTCTTTAATAATATCACATTCCCTACAGACCTACGCCTTGAATACAAAGTAATAAACCTAATTGAATGAATTGAGGGAGATCTTCTGTAGGACGTTATATCAGAATTTTACAATTCAAAAAAGGAAAGGTGTTATTTTACAGCTCATGAGAAACAGACTGGGCCGACTTCAACGCCGAACTCTCCTTCCTTGATATCGTATGTAGCAAAATCTACAATAGGTAAACGTGATGATTTGGTTGTGTCGAGTTTTATGATGGTCTTTCGCCATTGTG…	Collagen alpha-1(III)
CL2629Ct1	AAGTTGAAAAGGATCTTTATTACAAAACGAATTGTTTACAATTGAAACAGTACAAACTAATGGCTCTTACGAATTTTATTATTTTATGACAAAACTATGTGTTGGTGAGAGGAAGCAGGATAGTAATACCTAAAAGTAGAGCCCGATCACTGTATAAGGGCCTAACGTACAAATATCACCATTATAGTACATAAAACACATTATCCATAGTTTTTATTAAAGTTTGTGTATTCCTCTGGTGTTTCGATGTTCTTCTGGATAGATGTGATCTTCTATTGGAAACACACGGGTCCGACCTCGAACTGAAGTTGGCCATTTGCTTTGGAAAGTGCAATATCTCGCAACGGAAGCAGTTCTAGTTTTTGTAAGTTCTGTACGTTGCGTTGTCCAGTCTTGCAT…	Collagen alpha-1(V)
CL635Ct1	AAGCCTTACAAACACAGATTGAAGAGATCAGAAGACCACGTGGAAAGTCCCAAGGCAATCCTGCAAGAACATGCAAAGATCTGAAAATGTGCAAACGAGCTGAGAAAGATGGGGAATACTGGATTGATCCCAACCATGGATGTACTGAAGACGCTGTGAGAGTTTTCTGCAACTTTACGGCTGGTGGTGAGACATGCATCTATCCCGACACTTTGACACGAACGGGTGAGCGTAAGAGCTGGAAGAAGGTTGATGGAGCAGAGTGGTTCAGTGAATATGATGGTGGATATGAGATCTCTTATAAGAAAGTTGGAAAAACCCAACTGAACTTCCTTCGTCTGCTGAGCGAAAAGGCCACACAGAACTTCACATATTACTGTAGCAATTCGATCGCCTGGT…	Collagen alpha-1(V)
CL253Ct1	GTCAGCGCGGATTTTCTGGATCTAAGGGTGTGGATGGATCACCTGGTAGACAGGGCTTACCCGGCCAATCCGGAAGAGCAGGCCGACCTGGACCACCAGGACTACCTGGTGCATCTGGTCCATCGGGTCCTCCAGGACTTGACGGTATCAACGGAGCCAAGGGATCATCTGGAGAGCCAGGACGACCAGGGCGCGATGGGGAACCAGGACAACCCGGAACTCCAGGCAAAGATGGCGAGCCAGGATTAAATGGTCCTGAAGGCCCAATTGGAGATAGAGGAATGCCTGGTTTGACTGGAATTAAGGGAGAGAAAGGACCAGCTGGCACCCCTGGCCGTACTGGGAACCGTGGACCACCTGGCGCTCCAGGCACCAAGGGTGAACAAGGGCCATCTGGAA…	Collagen alpha-2(I)
CL902Ct1	ATACCCTTTTAATTTTTTGCATCAAATACTAATTCTACTTGGCCTTTTACTAGCGCACCGATTCTATTATTAATGCACGATTTTATCAAACAAATAGAAAATAACAAAGAAACAAAACAAAAATAAAAACAGTTTAAGAGCAAACGTCTCGCAAGTCATTAAAAATCAGAGCAGTCAAAAAAGGTCGTGACCAAAAATCTAGTTCATTTTCCAAAGGTACGCGCGTTGGAATTCCGGACCAGAAAAAAGGGAATAAAGTTTATATTTATAAGAAGCAAAAATAAAGAAAAGTACAATGGAAAATACGCATTTACTAACATATTGGTTGCTTATCAAGCACATCCTTTTGGTGAACACACTGATTTTTGTCCCTTGTGCATCGCAATGAATGTGTGTCTG…	Collagen alpha-2(I)
av01030e14	AAAACCTGGCCCATCAGGACCAAGGGGTGTTCAAGGTGTGAGTGGATTCCCTGGAGCTGACGGAAGACCTGGAGCAAAGGGAGAGCGTGGTCCAGTTGGTAGATCTGGAGATGGAGGAGTTAAAGGCGAACGAGGAGCTGCTGGACGCTCAGGAAATGCAGGACGACCAGGTGAAAGGGGACAAGAGGGAACACCTGGAAAGCCTGGCAGACCTGGAAATCCTGGAGTCACAGGCATTCAGGGAGAAGACGGTCGACCTGGGCCTCCAGGACCTCCTGGATCCCGTGGTATGCCAGGTGCCCCAGGATTCAGTGGCCCGAGAGGCGCTCACGGTGCACCTGGGCGAGCTGGTGACCGAGGATCACACGGATTCCTCGGAGCTAATGGAGATAGTGGAGC…	Collagen alpha-2(V)
CL2177Ct1	GTAGCAACAAGAACAGCCGTTTTTGTTCTCGTTCAGTTGATGATGTCCGTCAGAGTCAATGTTCTCGTGCTTGTGCTGCTTCCAGCGTTATGTTGTGCATTCATACATCCAATCGATCGTCCAAAGAAGGTTACTAGAAACTACTATCCACCCAATCCCATAAAACCAGATCCTTGCATTTCTAAACAGGTTGGTTGTCCAGGCCCGAAAGGCGATATGGGCGAGAAAGGTGAACCAGGATTTCCTGGAGCAAGCGGTCTACCGGGAATAGAAGGTCAAAAAGGCTTGAAAGGTGCAAAGGGAGATAGAGGTACTTCTGGTCCTAGGGGACCTCCTGGGGTAATAGATGGTATTCGTTGTACAAAGGGAGATCAAGGTCTTCCAGGTAGAGATGGTACT…	Collagen alpha-5(VI)
av02101l17	CAAGGCCCAAGAGGATCGGAAGGATCAAAGGGAGAGGCTGGTCAACCTGGTAGCCGTGGTCTTCCTGGTGTTGCTGGAAAAGATGGATCTCCTGGAGAACGAGGAGAACGTGGACCCTCAGGACCTCAGGGACCACAGGGCGCAGGCGGACCAGCAGGATTAAGCGGACAATCGGGTAAACCCGGAGAGGCGGGACCTCGTGGAGAGAGAGGTACAGATGGAAAACCTGGAGCCAGGGGACCTCCTGGAGCAATCGGCGAAATGGGACCTCATGGTTTAGCGGGAATATCCGGAGCAGATGGAGAGAGAGGACAAGCCGGATCAGATGGAGCTCCCGGTGAACGCGGACCACCAGGTCCTGCTGGACCACCAGGAATCCCCGGTCTTCAGGGAGCTACT…	Collagen like
av01028j14	AATCACTGTTGTAAACGCTGGTTCTTCACCTTCAACGGTGCTGAATGCAAGGCTCCTCGTGCAATAGACGGTATCTTGTACATGGCAAAAGGGCTGGGTCACAACATCCATCGTGTCCGCCATATTGAAGGTCACTGCGACCAGGTCCACCAGGGACATGTTCGTGTGGGTTTCAATGTCGGGAACTGTGCCGGATATGGAAATGCTGACGCCTATACCGGGCACTTGTCTAACAGCCGCCTGTTTGTAGAGGAGGTACCCAGGCCTCAAAAGTGATATTATCACTCTAAAATTGAGCCAGACTGATTGAATATTTAACTTACTAGCAGTTAAAAAATGTTTGAGCTTGTTCATTGAGAAATAAAAGGAATTCAAAACTG	Collagen triple helix repeat-containing protein 1 precursor
av01033k13	CGGTGAAAGGGGAGACAACGGGCCTGATGGACGTGACGGACCCCCTGGTCCACCCGGTGGTCGGGGAGCTCGTGGACCCAAGGGTAGGCTTGGTAGTACCGGATCCCCTGGCTTGCAGGGACTACAAGGGCCTCGCGGTGGAGTTGGAATCAACGGAATAAAGGGAGAGAAGGGTGACATCGGTGAGAGAGGCATTCGTGGCCGTGTTGGACCCACTGGCATTATTGGCGCCGCCGGAGCACAGGGTTCCAAGGGAAAAAGAGGAAGAACTGGAGCGAAGGGTCAAACTGGTGATCAGGGAGGGGATGGCGACCGAGGTGTGACCGGGAAAGAGGGCGATCAGGGACTGAAGGGAATTTCAGGCCAATTCGGAGTGAAAGGAATCAAGGGCTACCGAGG…	Collagen, type IX, alpha 1
av02062m24	GAGTACTGTGTCTTTCCCTTCACGTACTTTGGAGTGGTCTACAACAGCTGTACTACCAAGAACAGAAACAAACCCTGGTGTGCAACTACAGCTGACTACGACAAAGACATTAAGGGAGGAACGTGTGCAGGCTTCCATTCTGGTAAGAAAACCACCTCAGATGAATACTGTGCCTTTCCTTTCGTCTACAAGGGACATAACTACAATACATGCATCACGAAAAACCACAACCGTCCTTGGTGTGCTACCACTACAAACTACGACAAAGACAAGAAATGGGGTAACTGTGCATAAGGAATGGACAAACGTAATTCACACCTTCAAGAAAGCATCGTGTAGTCAGAAACATAAAGATGTAAACAATCTACTGTTTAGAAATAAAAATGTATG	collagenase type IV
CL143Ct1	GAAAAGCTTAAGGAATAGGTTAACTTCTCTAACGGTACCACTGACGCTTCGTAGACAACATGGCTCATTGGAATTTTGTTCTTTTCGCTCTACTGCAAAGTGTGCTTGTCACTTCTCTTGTTTCAGGTCAATTGACGACCTCAGGAGAGAACTGTACCTTTCCATTCACATACCGTGATATTGTGTACAACAGCTGTACTACCAAGAATCACAATCGTCCTTGGTGCTCTACAACAGCCAACTATGACGCAGATACAAAGTGGGGCAACTGTGCAGGTTTCGGAAAGTCTGGCGTGGAGACTATTAGAGGAGAGAGTTGCGCGTTTCCGTTCATTTACCGTGGTGTGGTGTTCAACAGCTGTACTACCGCACTTCACTTTCTTCCCTGGTGTTCTACAA…	collagenase type IV
CL1481Ct1	AACGTCCATCGTTACCGGAAGATCCACGTTCACCAGCTTCTCCGGGTGGGCCCTTAGGTCCAATTTTGCCCTCTAAACCTGGGCTTCCTTGAGGACCAACAGGACCAGCAGGTCCTGGAGCACCCAAGGGTCCTGCGACACCTTCAGAGCCGTTATTTCCTCTGTTTCCTTTCTCACCATCAGGACCAGTCTGACCAATTCTTCCAGGCTTGCCAGTATACCCTTGATCTCCCTTCTGTCCTGGGATGCCTGGGTCACCATGTTCACCAGATGCTCCAACAGGCCCTTGGTTTCCACTTTGGTCCGCGTCTTCCCGCCTGTCCCTCTGAACCAGGATCTCCATTTTCTCCGTCGATTCCAGTCGCTCCCTTTGATCCAGCGGCACCAGCTGGTCCCATG…	Collagen-like
CL38Ct2	CGCTGGGAGAAGCTGGTCCAGGAGGAGAATCTGGAGATCCGGGTCCAGTTGGAAAGAACGGAAAGCCTGGACTTTCAGGTTTATCAGGCAAAGATGGAGGCAGGGGTGACAGCGGTCCAAACGGCCAACCTGGACGTAGAGGTTTAGACGGCAAAACTGGTGACAGAGGAGAGGGCGGCGATGTAGGTCCCCCTGGACGTAATGGCATTCGCGGCAACGAAGGCCCATCAGGACCAAGGGGCGTCCCTGGAGCCCCTGGTACAATCGGTGGCGATGGATCCCCTGGAACATCGGGTTCCCCTGGATTACCTGGACAACCAGGCAAAAATGGTGGCAAAGGAGAACAGGGTGAACAAGGAGGTACCGCACCACGTGGAGAGGATGGTGAAGACGGCAATC…	Collagen-like
CL286Ct2	AGATGGAATCATTACCCTTCGGTATCGGGAAGGAACCCTTGATGGTGATAATGGTTACATATCTTTGTACTTCCGTACTCCTTATGACCGCGGAATTCTATTCCACCAAGGCGAGAAAACCAAAAACACTCGGGATTTCATCCGTGTGGCTATCACATCCAACGACACGATAACGCTTTCATTCGACATTGGGAACGGTCCCCGGTCCATCACAATCCAAAGCACGAAAAGCGAATTCAACACTAACAGACTTTGGCATTCAGTTGTCGTTTGGCATAATATAAAGGAGTTTGGTCTGCGCGTCGATGGAATTGAAAAAGTCATATCGAACCCTTTGCAGACAAGCAAGCAGCTCGATGTTGTTGGCAACTTGTACATTGGAGGCTACATGAAGGATCT…	Contactin-associated protein-like 5 precursor (Cell recognition molecule Caspr5), EGF-like domain
CL2576Ct1	GTTTGACTGATCATTTCTCAGCACAGCAAACTTTAACTTCTTTGTTATTCCATTTGCTAGAATGCCTTTACCAAATAACATAAATGGCATGCTCAGATACAACAAGGAAGCTGACCATGCCAAAAAATTTAAGTTCAGAAGAGTTTTACAGTAGATTTCACAATACTTTACGCCATCAAGTTCCGAACTATCTTTGGAAATTCCGAAGTTCGGCGCCAACTTCAGAACTTCAAACCGAAGATCGTTTTGAACTTCACGCTGAAGTTCGGAACTTGGTTCTCACCGAAGTTCAAAACTTGGCTAGTAAAGATGGTTGCATTGGTTCAGTAGATGTCTGGCACTTTGAAAAACAAGATAGACAATAGCAAAGACTCCTACGATCTTATTTCAAATACACCG…	COPII transport protein Sec24C
CL3015Ct1	GGCTGACTCCTGCAGAGGTCCAGGAAAGGGCTGGCTGTGTTATTGGAGTTGACTACCCCAAAAATGTTCTTGACCATGATCTAGCACGAAAAATATGCTCAAACAGAATGAGAGATGTCTACAGTGGACTTGTTGTCAAAGTATCCTGTGCGCCAGGACTGGGACACAACGTAGTGCACTGGTTTCGAAAGGACCTTCGTCTCCATGACAACCCAGCACTATGGGAGGCACTCCCAAACTGCCGTGCATTTTATGCAGTTTATATTTTCGACCCAGTCAATATCAAGGCTGCTAAAGTATCTGCAAACAGATGGAACTTTCTTTTGGAATGTCTCAGGGATTTGGATAATAACTTGAAGAAGTGCGGAACAAGACTGCATGTACTGAGAGGGCAACCTA…	Cryptochrome-1
CL68Ct1	GGCTCAAATAAAGCTTTATTTCGAGTCCTTTTCTTAGACAAATTACAAAACCTAACACAAGTGGTCTTATCCAGCATTGCTATTTCTAAGCTTACAGTTGTATGTTTTAAAGTATTAACTGCTAATACAAAGGGATATAGTATACGTTGGAAATAAAATCCCACGTAAAAATACCTTGAAGAGCTGTTACAAAGTCTTCTTTATACTAGATATTGGTTATGTTAAAAACGAAAAAAAATAATATAAAAAATAAAGCAGGTTTTTTTTAGCGAATAAAGTACCTCATCAAAAATGGATAGAATTCAAAACATCTTTCTTTCTCCGAATAAAATTAAACTATCGAAAAAAATTCTCCCCTATTTCTTGTGTTGGGTCAACACAACTAAAAAGATGGCTCCG…	CUB and zona pellucida-like domain-containing protein 1 precursor (CUB and ZP domain-containing protein 1) (Transmembrane protein UO-44)
av02120h05	AGATACCCTGGTAATATTTTAATACTGGAGAACAAAAGGAATATATCGGTCTTCAATATATTAGTGCTTTTAGAAACGTTGCAAGAGTGTGCTTTTTCGGGATTTACGAGGGAAGGGACTATGGTTTCACTTTGTAGATATTCACTGGTTCAGGTGTTAGTATTTCTTGTAGAAATTTCCAGAATATCATCTCAGTCATGTGACAGTTCTACTATTGAACTCAAAGCTTATCAGCGTAATTCTTTGTATCTCACAAGTCCATACTACCCTTCCAACTACCCACCCTCGCAAGAATGTTACTGGAAAATTACAGCACCAACTGGCTATATAGTTGAGCTAACATTTCTAGACTTTGACATAGAAGGAAGCATTAATTTTAGAAATGGTGGTTGTTCAAAT…	Cubilin precursor (Intrinsic factor-cobalamin receptor) (Intrinsic factor-vitamin B12 receptor) (460 kDa receptor) (Intestinal intrinsic factor receptor)
CL2461Ct1	TAAAAATAAACCTATATGAACTAGATTTTTTCTCGATAAATGTTTTTAGTAGTAATTATAATTTCAATAAAACTATCAAATAGTACTGCTATGTCTAATAACAAATATTTACTTCAAGTCTTCTAAACTGTGTCTGAACAAAAGATTGACTTGCTCCTCATAAGTCATTTCCTGTCTTCTGAGATTCTGTTCTTCTGGACACTTGATATCTTCAGCTGAGGTCTTCTTGAGGTTAATGCACCACTGTTTTGGCTGTAGCTACTAGCTCTAGCTAATCAATTCTCTTCTATACCAATTCTCTGGATTATTCGCAATCTCCTTGTAGCTCATCTCCACGTCTTTTTCTAGCCGAATTTTCTCTAGAATATCCATATTGATCTATAAGGTCTCTTTGTAGTT…	Cullin family
av02071o11	AAGCCTGCTGGCAAAGGGCCACCAAAGTCAGGCGGCCCACCTAAGTCAGGGGGGGCATCTAAAGGGGGAGCTAAAAAGAAGGCAGGAGGAGGAGGTAAGAAGGGGGGAGCAGCAGCTACGGCACTAGCAGAAGTAAAAGAACCTGAACTGACGGATGAGGATGTAGATGCCAAAGCTGCCAATCTCCTCCCCGCTGATCTTCTCAATCAGCTATCTAATGCAAACTGGAAGGAAAGGTTTGCCGGCATGGAATCCCTCACAAAGCTGGTAAATGACATGGACCCAAAGACCATGGAATGCCAGGTTCTGATTAGAGTGCTGGCCAAAAAACCTGGCTTGAAAGACAGCAATTTCCAGGTTTTGAAGGCCAAGCTTGCTCTATGTGGTACCATTGCTGAG…	Cytoskeleton-associated protein 5 (TOG protein)
av02097k23	CAAGTGGTGATAACAGAGAGATTGGCAGACAGATTTCCTAACATCTATTTTGCATCCATGCATCCTGGATGGGCTGATACTCCAGCTGTTCGCACCTCCATGCCTGATTTCTACAATCGTACTAAACATGTCTTGCGCTCAGCAGAACAGGGTGCCGACACAATCATATGGCTGTGCATCTCACCCGATGTTTCCCAGCATCCAAATGGGTCATTCTTTCAGGATAGAAATCCAGTTTCCAAGCACCTTCCACTGGCGTGGACAAAAAATTCATTAGAAGAAGAGAATGGATTGATGGCTGCCTTAGATACAATGTCAAAGAAGTTTGAATGAAACGAAATGGTTCAATATAGTGCTAGTTACCATGTATACTAATTAACTATAAATATTACTTCATTG…	Dehydrogenase/reductase_SDR family member 12
CL3005Ct1	CAAGTAGGATTTATTGCCAGCCACGTGACATCAGTGATGACTTGAGCACGTGTTTGTAACCGTGTTCATTCAATGTAAGATTGCTCTCTTTGTATGGATGCTACACTCTGCTTTAAGATCTTAGAGAACCCACTGTCATTTTTGTAGATTTTGTAATAATAGTCAACAAAATCTGCTCGGCCCAGAGTGTTGACAAAATCCTCGTCGTGCGTGATGACCACAAGCTGGAAATTACGCTGAGCCTGTCTTGTTCGTATTACATTAGCAAGCTGATCAGCGAGACTGTAGACGTTACTCTCATCAAGGTTGGTAGTTGGCTCATCTAAGGTAAATATACCACAGTTCAAACAGAATGTCTCTGCTAATGCCAGTCTGATGATAAGGGATGCAAGCACCTTT…	DNA repair protein RAD50 (EC 3.6.-.-) (hRAD50)
CL1177Ct1	AAATCGATATCAAGTTTATTCATAAGTCCGTAAACACAAGGCAACGAGTGTTCTATGCCTTACTGGATCTTAGCTTGTGGTATTAGAAAGCTAACCTGTACCTATACACTATCCTTATTATTACCCTGTGTGTGTTAACACTAAGTACAGCTATGATACATTGCACTGTACTCACACTGTCTTAACTTGTGCTCATCTTGAGAACTGTCCGTTGGTAACAGGGTTGTTGAGAAGTTCATAGGTTCATCGTAGACAACCAGTGGAAAATACTCTATAATAACATTGAATCTACAGTATGTTCATAGTACAGGCGACTGAAGCCCTCAAAGTGAAGACAAAACTGTTCCATATTTATTGATGTCAATGTGAATATCTTCTGTACAGTGACCGACATCGTGA…	DNA unwinding factor 140 kDa subunit (DUF140)
av01016n12	GTTGAAACTTATTACGTTTGTAATTTGTCTCCTAAAAATCGCTAATTTTGACCCGATTTTCGTTAAAACAGCATGATTATCCCTATTCGATGCTTCACTTGTGGCAAGGTCGTGGGTAATAAGTGGGAAGCCTACCTTGGTTTATTACAAGCTGAATATACAGAAGGTGATGCCCTGGATGCATTGGGTCTCAAGAGATACTGCTGTCGACGTATGTTACTTTCTCATGTTGATCTCATTGAAAAGCTTCTCAATTATGCACCACTTGAAAAATAGACATTGAAATCTCAAAACATTATACTTACTGCTATGGATGACCAGGACTGTGTTAAAATTGAGAACCTACATGTGTTGTCCAGCAATTCAAAAGATACACTCCCTTGGTTTTAGGGGGAAGAG…	DNA-directed RNA polymerases I, II, and III subunit RPABC5 (RNA polymerases I, II, and III subunit ABC5) (DNA-directed RNA polymerase III subunit L) (RPB10)
CL1985Ct1	ATTTTGGATAATCTAGTACAAGTTGGATCAATAGACTGCTCACATGATGAAGCCTTATGTAATTCTCTAAATCACCATGGTGAAATTGTTTACTACAATCATAATCATATCGAGGCTGGGAAGGGCACTGTTATTAAAAGTTTACATACAAAAGATATTGTTGATCAAGTACTAAGACTAACACCTGACCCGTTAAACATAGACCATGAGACATACCAAAATATTCGCGAACAATTAAAAACTGATGAAGAACCATGGCTGATACATTTTGATAAGGGAAACTCGGTTGGTTTGGAAATCAGAAAATTACCTACTGTTCTAAGTGATATCAAGGTTGGTCACGTGGATTGTTCTGCTGCTAAGGAAGTCTGTGATTCTCTTCATCTCTCTAAGTATCCC…	DnaJ homolog subfamily C member 10 precursor (ER-resident protein ERdj5) (Macrothioredoxin) (MTHr)
CL2889Ct1	AGTCCTTGTGTTCCCATGTGATGTTGGCCATGCTATATGTTTGGATTGCTTTGCAATGTACTGTGCAACTAAACTCAACGACAGGCAGTTCGTACAGCACAGGAATCATGGCTACACATTACCCTGTCCTGGAGATAAAGAAAGTTGTTCCAATGCTCTAATCGAAGAGGCTCATCATTTCAGAGTTCTTGGGCAAGAACAGTATGAAAGATATCAAAAGTTTGGTACCGAAGAGTATGTGCTTCAGACGGGAGGCATCCTCTGCCCTGGCCGTGGATGTGGAATGGGCTTGTTTCCAGCACAGGGCATGAGATCAATACGCTGTGAAGGAGGCTGTATGGGGGTGTTTTGCCGTGAGTGTAAAGAACCCTTCCAGAAAGGTCATAAATGTACTAGACA…	E3 ubiquitin-protein ligase (parkin)
av02092k17	GCTAGTCGGCTGTAGCTTTCGGGAATGCCAAAAACTTCTCCTTGCATTTCCGCGTCTTCACAGCACTTGATATGGGTGCTGGTGGCCTAAACGGAGAGCTGAGAGACAACCGAGAGTACATTGAGTCGATTTTGAACTACCATTACAACACAAGCAACCCAAACGGAGCCAGAGCGAGCGGATCTTTTCGACCACAACAACCACCGTTTACGACACCAAATACACGTCCGTTCCCTCCAACGACTTCAAATCTATCGAATAGTTATTCCTACAACATCCCGAATGCTGAAATGGTTTGTTATTCGTGTAATGTGAGTTTTACACTCCTTCGACGGAAGCAAGTCTGCAATAACTGCAAAAGAACGTTCTGCAAAGAGTGCTTCAAGGAAGGACTGAGTA…	E3 ubiquitin-protein ligase RNF34
av01029d21	CTTGGAATCAATGTTACCAATGCAGACTCTGTCACGTCACGAAGCTAGCGTGAACTGTGTTGTAATTCACAAGGACTTACTCCTATCAGGCTCCCAGGACACCGAGATCAAGGTTTTTAAGTATTTCAAGATGGAGTAAACCTCGCCTCATCACCTCATCTTATCTTATTGCGCAGAAGCAGAACATCGATGGAGATGCATTTAAGTTAGAGCATTGTAAGAGAAATAACTGAATATGAATGGAATCATATTCTACTGGTGAATATTGATAATACCTCGATGGGAGTTTTAAaatacaattctttcgtttgggcgtaatatttttttccatttaagaccaagtgtcattccctagagtatcatttctttatttaacggttaaacataaaaaaagaacca…	E3 ubiquitin-protein ligase TRAF7
CL889Ct1	GAAGAACATGAAGACTTTGATCATACACTTCATGCCTTACCTGGACTTTGAAAAGTTTGACGTGGAAAGGTCAAGTGATGAAACACTTTTTATAGATTGTTTCTGTAAAATTGCAAATGGTATCGAGAATAATTCCAGTGGAGCCAGGCTAAAGGAAATGATTTTGGAGAATGGAATTGTCAATAAAGCGATCAAGTACCTGGAGACACATACTCCCCCTAAACCTTTCAGCAAAGCAAATCTGGCAGAGTTGGATGTTTGGAAGGAGTTCTTATCCCGACCCTCCCTGCCCTATGTACTAAGATTGCTGTGTGGGTTGTGCAAGGGCTACGAAAAAATACAGCTTATCATCGGGGAGTCGACTATTCCTGTCATCCATCGACTGGAGCAAGTCTCGTC…	E3 ubiquitin-protein ligase UBR4 (EC 6.3.2.-) (N-recognin-4) (Zinc finger UBR1-type protein 1) (p600)
CL1857Ct1	GATCGAGTCAGGAGGTTTGAGGAGGTTTAAATTTGAAGAAAAAATTAATTATATTGCATAAATGCAGAGACTTTCTTCACTCGCAAGACCTCTGACAAGGCCTGGTTTACTTCGTCAGCTGTACCAGGCCAGGAATGCATCTACTCTAGTGATAACAGAACATGATGACCACAAATTAACTCCTATAACTTTGAATGCTATAACAGCAGCAAATAAACTTGGAGGAGAGGTATCTGCTTTAGTTGTTGGCTCGAATTGTGGACCTGTAGTGGAGGAACTGAGTAAAGTGCAAGGAATAAATAAGATTCTTGTGGCTCAGAATGATGCATACAAAGGCTTCTTACCAGAGGTCCTGACTCCTTTGATAGTTGCCTCACAGAAGCAGTTCAGCTACTCTCA…	Electron transfer flavoprotein subunit alpha, mitochondrial precursor (Alpha-ETF)
CL269Ct1	GGATTTCCACAATCATGGTATAAAGCATATCCTGCTGTATAAATCACAGCCAAGAACTGGATCAGTTGCATCTTGGTCAGATACCGCTTCCACCATAAATACTTTCTGATTGAAGGACCCATTGCTGACAGACCATAATATAGATACATTATAATGTGAATGAAACTATTGACTGCTGCTCCAAAATAAGTTATGCCACCAGCAATCCACTTGCAAACCATCCACCATAACAAGCACATAGTAGCATGGTGATACACATGAAGAAATGTTACTTGGTTGTTCTTCTTACGAAGAATGAAGAAAAACGTGTCAAAGAATTCCACAAACTTGGACAAGTAGTAGATGTAAATGACTCGAGCCAACCTGAGCTGTCTGGGATCATCTTCATATCTCACTTTT…	Elongation of very long chain fatty acids protein 4
CL2017Ct1	CCATATTTTATAATAGTTTAATGATTACAAATGTCTACACTCTACGATATTATCTTATAAAATTAACTAACACCAGTTGAGAAGCCAACTAAGACAGCCAAATACTGGATGCAATTATTTTGCAACTTGTTGCTTATCTATAGTCTGCTTTGAACTCATTTCTGAAAATTTCTACATGCACACATTTTTTGTCAAGGCACAGAAATTTGAGCAAAAAATCATGAAACTTTTCCCCCAGAATTGTTGCATTGGAAGTCGCAGAGTTAATGTTGCTCATATTAAAACATTCTTATTTTTTTTATTACTTCAGCAACAAATTTACACAACAAAAGCTCTAATACAAGCCACATTCAGTCTTCCACTTTGCAACACAACAAGTTGCGTGATTTTGTTGCTTAT…	Epidermal retinal dehydrogenase 2 (EC 1.1.1.-) SDR2
av02082j16	GGTTTGCTTAGCACCCAAAAAATCCTCTCCAAAAATCATCTTTGAAGCTTCTAATATCGTGTGATCTCATCTTAGAGGTTTATTCTTGAGAGTTTATGAAGTTAGGATGTCCAAACTAGTGATATTCGACCTCGGTGGGGTCGTAGCAACTTCACCAGTCTTTACAATCCAGCAGTTTGCGTGGGAGAAGGGCGTTCCAAGTCAGCTGCTTCAGAAATTGTTCCTTCCAAGTGATGAAATGCACCCGATGTTTCAGTTAGAAGTTGGCAAAATTTCCTTATCCCAGTTTTATGCGTTAGCAGCTGAACTTGTTTTGAAGCTGGCTGATGAGGAAGGTGTAAAACTCCATAAGGACTTCAGTATAGAAGGTCTTTTTAAGACAATTACACAATCTTTAAA…	Epoxide hydrolase 2 (EC 3.3.2.10)
av01033h14	CGATTCAGTTCTTTCTGTCGTAGGAGCGGCTTTCCTCGCTTATCACGGTCTTAACTTTGGACTTCAGGTTCTACAAGGCATAAGAACATTTATTCTACCGTCTTTGGGTTTCAAAAAGAATTTGAAGAGTAGTTTTGGTCGCTGGGCTGTTGTCACGGGTTGTACTGATGGGATTGGTAAATCATATGCTAAACAGTTGGCAATGCAAGGCATCAATATTGTTCTTATCAGCCGAAATATAGAAAAATTGCAGAATGTGGAACAAGAAATAAAATCTCTTTACAATGTTGATACTAAAATCATTGTAATGGACTTCAGTGGTGCCTCAGATATTTATGAAGGTCTGGAGGAGAAACTAAAGGACCTTGATATAGGAATCCTTGTCAACAATGTTGGAGT…	Estradiol 17-beta-dehydrogenase 12-A (EC 1.1.1.62) (17-beta-hydroxysteroid dehydrogenase 12-A) (17-beta-HSD 12-A)
CL2908Ct1	CTTTATTTCAGTGCGTGCATCGTGATTTGGCCGCCAGGAATGTTCTGCTTGGAAAAGACAGGATCGCTAAAGTAGCTGACTTTGGTCTCGCACGGGACGTGTACGAACAAGGATTCTACGAGAAATCGAGTGGGGGTAAACTGCCAGCCAAGTGGATGTCAATAGAAGCACTCGAGACACTGAAGGCTACCTCAGCAAGCGATGTATGGTCGTTTGGCGTTTTACTGTGGGAAATAGAGGCTGGAGGTAAAATGCCATACGCCGGGCTATCATACGTGGATCTAGTGAAAGCTCTCAAGTCTGGCGTAAGACTACAAAAACCAACAAACTGCACCGATGAACTGTATTCCATTATGAAAGACTGTTGGGAAGTGAACCCTGAGAAACGTCCGAAGTTCG…	Fibroblast growth factor receptor 1 precursor (EC 2.7.10.1) (FGFR-1)
av02072g11	GCAAATGGCAACAGAGCTGGCCAGAGAAGGGTATCTATACCGACCAATGGTGATCCCAAAAAAGTAGCCATCCACTCCTACCGGAACGACGCATTCACTCTTTCTCCCATGAACTTTGATTCCCTCGGACTGATGCCAGGCAAATGGTGGGAAATCCCGCGAGGATTACTCACCCTTGGCGACACCCTTGGTGCTGGTCAGTTTGGAATGGTTAAGAAAGGATTTATAGAGCTGGAAAATGGACCAATGACATGTGCAGTCAAGATGCTGAAGAACTCAGCCGGCGAGGAAGAAGAACGTGATTTAATGAATGAGTTGGAAATCATGACCAGTGTTGGTTCTCATGAAAACCTGGTGAACCTCATTGGTGCATGTACCTATGATGGACCAATCTTGATC…	Fibroblast growth factor receptor 3 precursor (EC 2.7.10.1) (FGFR-3)
av02099c04	ACAAGTCTTATAAAATTAACAATTCGTGAAGGATTGCGGAAGGATTGTTGGCCTGGTGAAAAAGAAGCGGTGTTTTGGGATGCAAGGAGAAGCGAATGACTGCATAAAATATTTAGGAATTTTTCGAATTCGACGAAGATGTTCATGTAGCTGACGAATGATCATGTGATTATGTTTATCCATTTAAGATCAATCTTTATTTTCTTGATTTGTGGAGCGGTTATTTTGTATTGCAGTGTTACCTACACTAGAGAAAGATCTCTGAGGAATTGTCTGCATCAACAGAGGTCTTCACGGGACACAACATTAACACGGGAACTACCCATCCAACTGACAGAAAAACAAACTTCTTCACAAGAACAGCCAACTGCACAAACACTTCTACAGGAGAAAATAAAT…	galactose-3-O-sulfotransferase
av02120i05	GTTGTGGTGCCAAGGCATACAACTCCTCCACACATGCGTGTTGTCACGGGAATATATACCCAGAAGGCTTTACGTGCTGCAAGGGCGTGGTTTATCCAACACCAGGGGTGCAGCTTGAAAAGGGTAAATGCTGTGGTGGAATTGGGTACAACAGGAAACGACAGATTTGCTGTGCTAAGCGAATATTTCCAAAAACAAGTAGAAAGATGAAATGCTGTGGTACTCGTCCTCACGACCAGTCACGCAATGTCTTTATTTGTTGTCACGCAACATTGTCTGTCAAACGGAGTAGTCACGGACGTAACGTCTGTTGTGGAAAGGAATCGTATAACCCGATACTGGAGACATGTTGTAGAGGACGTGTTCACATAAAGAGCAACAGGACGACGTGCTGTGGAC…	Galaxin
CL3409Ct1	GCAAAACACATGACACTGAAACATAGTATAAAAGCTCAATAAAGAGCAACACTCCTAAATACAGGATAGACCCATAGACGCTTTCTAGCTTCGCCGATACGAATTTTGGAGAAGAAAAGAAATGGGTGCGATGAAGTTCCTTGGAGTAGTTTTATTGCTCTTGTTTGCTCTTTGCTTGATGGCTCAGGCAGAAGATATGAGAAGTGGACGGATACGAAGATGGCCAAGAGCTGTGTGTGGATCGCAAAGCTATAACACTAGATATCGAATTTGCTGCGCCGGGACGCTGCAGTTGAGAGGATCTAACAACGCTTGCTGTGGAACCCAAAGCTATAACACTAGATATCGAATTTGCTGCGCCGGGACGCTGCAGTTGAGAGGATCTAGCAACGCTTGCTG…	Galaxin
CL612Ct1	ACAAGAAGAAAATCATCCACAGAGATTCATAAGAAGCATTTTTCAAAATGTCTGAATCAATCAAAGAGGAAATGCAAGTCAAGGTTTTCATGGAAGGCACAGTTAACTACCACCCCTTTAAGTGCTATGCAGAAGGGAAAGGCAATCCATACCAAGGTGTGCATAGCCTGAAAATTGATGTTACTGAAGGAGGTCCTTTGCCATTTGCTTTTGACATCCTTTCGCTTTGCTTCTCCTATGGCCAGAAGGTGTTCATAAAGTATCCAAAGGAAATTCCAGATTTCTTTAAAGAGTCATTTCCGGAGGGATACATCTGGGAAAGGGTGACCAACTACGAAGATGGAGGGGTGCTTTCCATGACTGAAGAAACAAGGCTTGAGGGTAACTGCCTTGTTTCCA…	GFP
av02068e05	AAACTACTTCTAGTCTAACAATTCGAGGAGTAGCTTTAACTAAGCTGCCAATGTATGATAGTTCCAAAGACTTTACATGCTTAGATGGATCCTTAACTATTCCTTTTACTAGTGTAAATGATGATTTTTGTGACTGTAATGATGGCTCAGATGAACCAGGTACTGCAGCATGTCCTAATGGTTTATTCCATTTTACAAATGCTGGATTTAGACCTAGAAATATTCCTTCATCTAGAGTAAATGATGGTATATGTGATTGTTGTGATGGTAGTGATGAATATGCTGGTTTAACTAATTGTCCTAATAACTGCAAAGAATTGTATAAAGAAGATTATGAAAGAAGAAAACAAGAAATTGAGTTCGCTAAACAGGGCCTTGCTAAGAAGCAAGAACATATTG…	Glucosidase 2 subunit beta precursor (Glucosidase II subunit beta) (Protein kinase C substrate, 60.1 kDa protein, heavy chain) (PKCSH) (80K-H protein)
av01017e11	GTGGGATCCAAGGTCCATCGTCAACTAAAGAGGTTTCTTGCCTATCAGAGTAAGCCTCTTTATGACAGCCTGGGGACAAGTAACACTGGATCACATCTTGACAAATTACAGAGGCTGATGGTTGCTGAATTTCAGTGTGATGCAGGATTAAAGACTTGTTTACAGTACACCAAGGATAAATTTACAGCATGGAAAAATAATCATATGACAACAAGTATCACTCCTGCTCTTCGTCAAGTGGTGTATTATTTTGGCATACGCCAAGGAGACCAACGAGACTGGCAACAGGTGTTAGAAGCACTCCAGACAACTACAGTTCCTTCAGAGATCCAACCTTTTCTCTTGGGATTGGCTGGTTCACCTAAGAGAGATGAGTTATTCAATTACCTTCAGCTCGGC…	Glutamyl aminopeptidase (EC 3.4.11.7)
av02100k07	AGATTACAGCAGAGAAAGCTGGTATAAAGAAATAGTTCACCCTGGGACTTGACTTCCCAAATGTGCCTTATTTCATTGATGGTGACATCAAGCTAACCCATAGCAGTGCTATTCTGCGTCACATTGCAAGAAAGCATAACCTGTGTGGGGAGACAGAGGAAGAGAAAATGATAGTGGACATGATTGAGAATCAGGTGGTGGATTTCCGAAATGCGTTCTTTGCTCTGTGCTACAACAAAGAAGCCTTTGATGAAGAAAAACCAAAATATTTCAAAAATGTTGCTCCAAGGATCAAAGTATTTGCAGATTTCCTTGGCGAGAAGAAGTACGTTGTTGGAGACAAGATCACCTTTGCAGACTTTATGTTGTATGAGGCTCTTGATCAACACAAGATGTTTG…	Glutathione S-transferase Y1; (GST class-mu)
CL3007Ct1	AAATCCCAAAATCAATTTAGGAATTGATCTGGAAATCAAAGGTGATGATTCCTACCGTTTGGTTTACGACAACAACATAGCGTACAAGCCGTTCCTGGAGGTGCACACAAAGAACAGGAAAAAAAGAAGGCACAAACGAAAGGCCGGGTTGGAATGTGGGTTTGGGCAAATGGAAAAACGTTGCTGTCGACAGTCCCTTATGGTGGATTTTCAAATTTTGGGATGGGATTGGATCATTGCTCCGAAGCGGTTTACCGCCTATTACTGCACTGGGGAATGTGAAGATGTGCCTTTGCCAATGCACGCGCATGCTCACTTGATGGCTACAGTCCGAGGCAGCAATAATAGTATTTTTTGTTGCACACCTAGCAAAATGTCCGCCATTTCGATGCTCTATTT…	Growth/differentiation factor 8 precursor (GDF-8) (Myostatin)
CL2328Ct1	AGAAGTTACAGGAACTTCGTTTAATCTCAAGATACGCTGCTTCCAGACGACCTAATGTCCGAGGAGTTAAAGAAGGGCACAGACGAGGCCCATGATGAAGCATCCATCAAACTGTCCGAGGAGTTAAAGAAGGGCACAGACGAGGCCCATGATGAAGCACTAAATGTGCACTTTCTCAATGAGTTTCGCCAGGGTCGGATTGAAAGATCCTCGTATCGCGTGCTGCTTGCCGACTACTATTTTGTTTACAAAACACTGGAAGAGGAATGCAGAAGACACAAAGACAAGGAGTACATAAGAGCCATTCACTACCCACATGAACTGGAAAGGACAGAGATGATTAAAGAAGACCTGGCATTCTACTATGGAGAAGACTGGGAAAAGCAGATCAAGCTTACA…	Heme oxygenase 2 (EC 1.14.99.3) (HO-2)
CL1256Ct1	ACCTTCCAAACCGTCCATTTTTACCGCACTGTGTAGGTTCTAACACTTTGTCTACCCCGTGTGAGAAAACCACTATAAATGGGTAAACAGAACAGCAAACTTAAACCAGAGGTCCTTAACGATCTTCGGGCCAATACAGAGTTTAATGAACAAGAACTACAGGAATGGTACAAGGGATTCCTTAAAGACTGCCCGTCCGGACACCTGACTGTAGAAGAATTTAAGAAGATCTATGGCAATTTTTTCCCTTACGGAGATGCGTCGAAGTTTGCCGAGCACGTCTTCCGCACGTTTGACAAGAACGGCGACGGCACGATTGACTTCCGAGAGTTCATCTGTGCTCTTTCCGTCACATCTCGTGGTAAATTAGAGCAGAAGCTGAAGTGGGCATTTAACATG…	hippocalcin-like protein
CL341Ct1	CTGTATAAAAATTTTATTGATATTTTTCTTACATTATTCTTTCGGAGTACATTTTTATATACAAATAAACTACTCTTCCGAGTACTATAAATACGATATTTGAACACTAATCATACCACAACACTATAAAACAAGTCGCGGTCTACTATGCGATCTGTATAACTCGCACTTCCCCTACGACACAAATCTTGGTAAGATCTTAGAGCAACATCTTGCTCTGTAACATTTGTGAGTAATTTTACAAGTTAGATACAAAACGAAATATAGACGTCAAGATTTGCGCATTTAACGTGATGATATATATTCAATGTTCTTCAAAACGTCTTTGCGTTTACAATGTTCATTTTTTAGCGCTCTTCTTTGAACCAGATTTCTTTGCAGGTTTTTTCACAGGTTTCT…	Histone H1-delta
CL3901Ct1	AAACTACTGTACAGACAAAAAAGCAACAGCAATAAATTGGATAGAAGGCAGAGGGAAATCAGTAGTATGTGAAGCCATAGTGCCTGCACATATAGTAACCAAGGTATTAAAAACAAGTGTATCAGCTCTGACAGAACTGAATACAAGCAAGAATTTGGTTGGTTCAGCAATGGCTGGTGCTATTGGTGGCTTTAATGCTCATGCTGCCAATATTGTTACTGCTTTGTTTATTGCTACTGGACAGGATCCTGCACAGAACATGGCAAGTAGTAATTGCATAACACTGTTAGAACCATGTGGACCTAATCATCAGGATCTTTACATAAGTTGCACCATGCCTTCATTAGAAGTAGGGACTGTTGGTGGTGGTACTATCCTAGCTGCTCAGTCATCATGTTT…	hydroxymethylglutaryl-CoA reductase (NADPH) activity
CL535Ct1	CGAGAACAAGATAGTAGATAAACACTTTTTCAAACAGTCGAATATATTCTTAGAATCTGTGTTCGAGCTCAACATTGCAGAAGCCAGAAGTGGATTATTGCATGTGAAGATAAGCCGATCTATCAAGAGCTACTGCCAAGACAAGACACCAAACTAAGTACACATCGAAGACTAATCTCAATCATGAGAGTACCAAAAAGACTTCCAATGCGTCTGTGGATCAAGGAGAAATTAGACAAGTCTGAATTCCCAGGGATGAGATGGATCGACAAACAGGAAGGAAAGTTTGAAGTGTCATGGACGCACGGCTCACGACAAACTTGGGACAAGGAACGAGACTTGAAAGTGTTCAAGGAATGGGCCGCGTATACAGGAAAGTACAAGCCTGGCGAACAGCAA…	Interferon regulatory factor 1 (IRF-1)
CL639Ct1	CATTATTAGTGCATTTATTGTATTTTTTTTGTTATATTTTTTAATTAAGCAATTGATACTAACAACAACAATAACAACAACTAACAAACCAGAGAAGCAGAAAGACCGAACAACCAATCAAAAACGAGAGAATAAAGAAACAAAGCAAATAAACACAATTCTGAATGCAGCAAATTATATGAGGCATCGACTTTTATGATTCATTTTATTTTATGCTGTGTATAGTGATAGAGTGTAATCCTCAATCAACATACATGTTGCTGCAAGATTGCCTACATTATGTAATTTATATTAAATGAGCTATAACTTGGACAGCGCTAAGCTTTCACATATCTATAAAACTTATACTATAATTAAAATCTTAAGAAATTGTAGCGCGTAAAATCACAAGCTAATTTA…	Interferon-induced protein 44 (Antigen p44)
av02088e05	GCCAACAATAAAGACAGACTTGGATGTACACCCCTACATTGTGCATCGTATGGTGGCTTTGCCAACTGCATGTCTGTTCTTATCGATGGTGGAGCAGATGTCAATAAACTTGATCACGAGGGTATTTCACCACTACATTGGTCATGCTCCTCAGGTCATCTGGAAGCTGTCAAACTCTTGCTCAGGAACAGAGCTTTTCCCAACTTTATGAAGAAAGACGCAGAAAGGCTCACGCCTCTGGATTTTGCAATTTTCGGAGATCACCAGGACGTTGCTCAGTACATGATTGAACAAGGTGGCCTCACCATCACAGCCATCCAAGACGTGGCTGCAACAACCATACAATCGTGCTGGCGAGGCTACAGAATACGCAAACCCTTCCAAACACGCAAAGACTTA…	Inversin
av01026l09	GAAAATAACCTTCAAAATATACTCCAATCCTTTAGCATTTTAGGTTAAAAGATGAGTTTCAGTGAGATCTGTGACAACACCAAAATGGGCCGCGAGTACGCCCTACTGGGAAACTATGATACAGCTTTAGTTTACTACCAAGGGGTGGTTCAACAGATCAAAAAAGTTATCATCCAGATTAAGGATCCTGTGAGAAAACAGAGATGGCAACAGGTTCAACAAGAAATTGTGCAAGAGTATGAACATGTAAAAGACATAAGTCAGACATTGGCTAACTTCAAAAAGGACACAGTTCATTTTGGTGGCATGAGACATGGCCATGAAGAACCTACCAGAGATCCTGATGTCTGGCCTCCACCAACACCAGTAGAGAGAGATAACAGACCAGCTAAGCCAATA…	Katanin p60 ATPase-containing subunit (EC 3.6.4.3) (Katanin p60 subunit) (p60 katanin)
av02113h13	GTCAAACAACAGAAACAATGTAAAAAAGAAGGATAAGAAAAATTCCTCATTTCCCACTCGATCCAAGGTAGGTCAAGTTTGTCATCCAATCTGTCCTAAACCAAGACCATTGAGTGTGTTTTCAGTAGAATGGATTTACCAGAATGTCTTAAAGGGTGTACATGTGAGAGGGAGGCCTTCAACGACTGCAGAAACCAATTCCAATTTCACCGGCCAGCAAACAAGACGAGGATGCTCAACAACCCATCCATCCAAGCCAATAAGATCGTAACAGATCCCAGAGGAAAGAGTTATGATTGTAGAGTTTGTGAAAGAGTATTCAAGACGGAAGAACTTTTGGAAAAGCACATACGAAACCATTCTGAAAACCGACCCCACAAATGCCCCCAGTGTCCCAAA…	Krueppel C2H2-type zinc-finger protein family
av02051a17	GGCAAAACAAGACGAAGAGAAAGAACAATACCGAGAGGAATGGAGGTTTGCGGCTCGTGTATTGAATCACTTTTTTATGTGGATAGTGTTGACTCTAGTCGTGTTAAACTGTTTTGTTGTGATAGTCACAGCACCTTCGGCTAACCTTGGTACTTAGAATCATATACAAAAGGTTGAAGAGTAAGGTGTAAAACTGACTCGGTGGACGCTACAACAATAACACGAAGATGAGATCACGTGATGTATAATAAGACACGAATATGCGTGTCTCGGTGGAATCCGAACAACCCTTATAACCATTGATTACCTCAGTGACTCAGATGGCTACAAGCTAGAACCTTATAAGAGAGGTTCAAACTACATCGATCCAAAATGGAGTTCATTATATACTAAGGCAAG…	Ligand-gated ionic channel (TC 1.A.9) family
CL298Ct1	GTTAAATCAATCTGAGAAAAACGTTGAAATTTGTACTTTTATTTCTCGAGAATCTACGAAACTACATCCGATATGGCTGCTGCTGAAGTTCAGGCCCCTCAAAGCCAAGAAAATGCTATGGAAACAATCGAAAACAAGTCTTTTACATCTCGTCTTTACGAGTTGCCTGTCGTTGTTGCCGCCATTGAACAACTTGGTCTAGTGTACGGGACTGTGAAGGAGAGAAACAGTGTTACTAAAATGGCCTGTAATGCTGGAGAAAGTACTCTTTCAGTTGTTTCTTCTGCCTCAAAGCCTATAATCGAGAAGGCTACCAATACTGCTTTTACTTTGGCGACACCAGTCGTTGGGAAGGTCGAAGATCCTGTGGGAACTATTGATCATGTTGCATCAGAAACT…	Lipid storage droplets surface-binding protein 2 (Lsd2)
CL1521Ct1	TATTGAAGTTATGTAATATATAATTTCACTCCAGAAATTTTGTAGGAAATTGCTTGCTGGATTAAATATAAAAATTCTTTAAAATTCATTAAAAAATATATGAACACTTCACACCCATCCCAAGGTTTTCAACTGTAATCATTGTCAAAAAGTTGCCCTTTATGGCTAGAGAAATGTCACGTGATTTATAACTTATACACTATAGCTCGCCTCTGAATGATCGATACCTGTAATCACTGTATAGTTCATAATTACAGTAAAAACCCGAGAATGGGTGGTTCTTGTATGCGGGTCTTTACTTTATTACTTTTTGCATGTTCGTTGTTACACATTATAAAAATTATAAAACCAGAATTTAAGGTATCTCCGAGTAGTAATTTTTGAGACACACTTTCCTTT…	Long-chain-fatty-acid--CoA ligase 1 (EC 6.2.1.3) (Long-chain acyl-CoA synthetase 1) (LACS 1) (Palmitoyl-CoA ligase)
av01044i06	TTCTTGGAAAACAAGGAAGAACTTTGACTGAAAAAGGTTCTGCCAAGATGGGTAAAACAAGCTTCTGCTTCCTGCTTCTTCTTCTTGTAGCTTCATTCTTTGAGGCTGAAGCAACAAACACCTGTTCCTGGGGAAACTTCTACTGCTCATACAGCAGAGTGTGCAAATCGAGTCAATGGAGATGTGATGGTGACAGAGATTGCACTAATGGAGAAGACGAAGCCGGCTGCCGCACGGCTTGTTCAAACCGGAGGTCTCAATTCAGGTGCAACAACCTTCGCTGCATCACAAGAAGTCATCTTTGTGATGGTGATAACGACTGTGGTGACAATTCTGATGAATCCAACTTCTTATGTGGAGTTCGCAGAACAAGCTCTTTATTACGATGTTACAGCTGCA…	low density lipoprotein-related protein 1 precursor
CL3602Ct1	TTTTTTTTCATACTTTGAAATTATTAACTCTATTGTCGCCCTAAAATTTCGTGGGTGGAGCCTAAGAAAACGAACATTTATTACGTCACGGGGGGGGGGGGGGGGGTTGGGGGGTTCTAAAGAAAAATAGATCTGAATCAGTATTCAGTAACTACTATTTGAATCCACGTAAATATATCTCAATTACAAAAGTACCTCTTTCTTCATCCTTATTCAGGAAAAATGTACCCTTGTTAAAGAGATATGGGGCTGCGATAACATGAACCTAAATCTGCACCCCAAGTATTTTGAAATTGCAAAAAAATGTACCCACACATTTAGTATATTTTGAAAATTTGTAACCCCCTCTAAAATCACCGCCCCCTTCCCTCACCACACCTCCCTTGTGATATAGTAAAC…	Mannose-1-phosphate guanyltransferase alpha
CL194Ct2	AATGATGCAAGATTTTATTCATAACAAAGAAACAAAAACAAAAACAAAGGGGATGCTGAAAGGAAAGAAAAATGTGATTTAAGATGGGACAAAAATTGGCGCGAAAGTAACTGAAAAATGTTTACACGAGCGAATTTTTTTCCCGGCGATTTTCGTCATATTCAAGATTATCGGGAAAATATATCTCAGACTCTTTTTAAACATAAGATAATGTATTATATTTTCAAAAATCGCCTGTGTAAACGGCCGGTCTAAAAAGAACAGCAATGGATATCCAAAACTAGCAAAGATCAAAATTGGTCCATTCGTGTTGAAAGTCATGTCACAGCTCCATAGTAACGAGGACCTCAATGTTCCTTAGTGAAGACGGACCTTTAACACGTCGGGAACTGGGCCTTC…	MERP-1
CL51Ct1	GTATATTCCTTTTTGTTGGGCATCAACTTCAGGTAGTTTCTCATCAAAGATGTACGCTTTTGCAGCTCTGCTTGTTTTCGCAGTGGTCGTCAGTGGACAGAGACCTGAACCTTGTGAGGCTCCAAGAGTATGGGAAGGACGAATTTTCCAGGTGGACCACAGTAAGAACTTCAGCGTTCTTGGCAAGTTGTCGTACGATGCCTTAAATGAACGTGTGCGCATCATCGAAGATGTTGATTTGTCTGGAAAAAGACATTTCTATGACTACATCATTCTTTACCGAGAGCAACGCGTCTACCGTATTGAGCTGAGTATCAACGGCACGGGAAAATGTGTTGTGTCCGAGTTCAAAGAACCTTTCAGGCCAGTAGAAATCCCAAGAGATGCGAAATTTGCAAC…	MERP-1
CL92Ct2	AGTCAATGCCAGTCTTTATTAAAAATTGTGACATACATAAACATTAGTCTAACGCAGAAATAGTTTCAGTCTTTGTGTCTTGTATTCAGTTCTATTCAGCTACTTTAAATTGTCTTTCGTCTTCACCTCTAGTTGGTTGAACAAATAAAAATGATTTTCGTTAGCCATGAAGTTTAAAAGGTCTTGAGTGCTGCGTTTGCACGTGCATGCAATGTAGCTCAGAATGGTATGCTTGCAGACATGGTTTACTGAATTATTATTTAGCACTATTTAGTACTAATTAGCACTAATTATTTAGTGCTATTTCACGCTTTTAATGTTTGCACTCTAGTAAAACCCCTAATACGAAAGTAAATTCTCACTCAATTTTGACGTAATTAGCATACGATGCACACGCGT…	MERP-1
CL1994Ct1	CAAAAATGGACGACGAAGTCGTGGTTTCCGGTGAAGATATAAAGAACGCCCAATGTAATTACGTGGAACAGCTCTCAACTGGTTGTGTTGATTCTAACACTCAGTTTCGTTACGCTTATTGTCTTGTGCATAGCTCAGCTAAATCTGACATTGTAAAAGGTTTAGGACTTCTACAAGGGTTATGCCACAGTGGGACAGATCAACGAGATTATCTGTATTACCTAGCTTTAGGGAACTACAATCTAAATGAATACAAGACAGCCCTAAAGTATACCAGCAGAATATTACAAATAGAACCAAACAACAGACAAGCCTTGGCTTTGGATGAAAAGATTAAAAGCCAAATGCAAAAAGATGGTCTGATTGGTCTTGGCATAGTGGGAAGTGCAATAGTGTTTG…	Mitochondrial fission 1 protein (FIS1)
av01004m23	AGGACCCAACGAATTCAAGTTAAACCAACCTCCAGATGACGGGATTTCTGCTGTTAAATTTAGCCCATCTTCACTAAACTTCTTACTTGTGTCATCTTGGGATTCGAGTGTCCGGCTGTATGATGTACAGAACAACTCCATGCGGTTTAAGTATAACCATGCCAATGCCGTGCTGGACTGCTGCTTTCAAGATGGTGTGCATTGTTACAGTGGAGGATTGGATAAGACACTAAAGTCATATGATTTTAATGCTTCACAAGAACAAATGATTGGCATGCATGAAGACACTATACGTTGTATAGAATACTGTCAGCAGCTCAATTTGATTATTACTGGAAGTTGGGACAAATCCATTAAACTATGGGATCCGAGGCAAAGACAATGTACAGGAACATATGC…	Mitotic checkpoint protein BUB4
av02073b14	AACGAAGTATCCAAAATCAGCCTAGTGATTTCAAATAAGCAAAGTTTTCAACCAGTCGAGAGGTTTACATTTGAAATAGCCCAACCAGAAGACCTATCAATCAGCAATGACAACCTGTTGCTGAACACCGAGTCAGCATTGAGAGCATTCCTTCTGAAGATTAATGTCTGTGATGCCATGCTGAAAAACAATCCCCCAGAATGTACTTTTACAGTACTTACACATACTAAAGAAGCAGCCCATGTGGAACTCCAGTCTGGCAGTAAAAGTGAGGAGTTTCCTTGGATCCCAGCTGATCAAGAGAGCACTACAATGAACAATTTCAACATAATTCCATTAAAATCTATGACGTCACCAATCCTAAAGATGCAGATGTACGTTGAAGAAAATGTTCAAAAC…	Mitotic spindle assembly checkpoint protein MAD2B (MAD2-like 2)
av01020k06	CGCGTCCGGAATAATCTATTTCTTTATAGCTGCATCTTATATGCCCTGGTAAGATATGCATTTTTGATTAAGGCTGGTCCTACGAGATGTAGGAATCTGGGGGGACAGACTCTCCTGGTTGCTATGGGTAGGAGCTGTTATGGGTACTCTCTACAATTATATATTTCATGAAAAGTACAAGACTTTAGAAACAATATTTTACCTCATGTTTGGTGTCCTTCCTTCCTTACCTCTCATTTTCCAGTCGACTGACACTGCTGGACTGATCGAAGTAGCACTAGGTGGAGCGTTCTACATCAGTGGAGTGTACTTCTTCAAATCAGATGGAAGAATAACATTTGCACATGCAATTTGGCATGTCTTTTGTGCCACTG	Monocyte to macrophage differentiation factor 2 (Progestin and adipoQ receptor family member X)
av02109m15	CACAAATCCAAGATGGCGTCCGAGTCGGATACCGATTCTCCAATGGTCCACAACAGCAACATTCCTGCTGAAATCCTCGAAGATCTATGCAGTCGGTTTTTAATCAACATTCCTGACGAGGAACGAAAAGATGTCGTACGTTTGTGTTTTCAAATCGAACTTGCTCACTGGTTTTACATCGACTTTCACAGACAAGAAAACCCAGACCTTCCTGGCTGTGGAATTAAAGAATTTACAAGAATCATTTTTAACCATTTTCCATTTCTTAATAAAAGTGACGAGGATATTAATCAAATTTTTGCAAACTGGCGCAAATATAAACTCAAAGTCCCTGTATTTGGAGCCATCATCGTCAATGAAACACTTGATAAGTGTATTTTAGTACAGCCTGCAATGTCT…	mRNA-decapping enzyme 2 (EC 3.-.-.-)
av01039i23	GAAGGTTTGAAGGGTGAACCTTTGGGAATGCCTTTACGTGAAATCGAAGATGAAAGGATCACAGCGTCGTCCTACGCTGAGGACACCCCACCCTCTAATGCCAGGCTCTTCAACACTGTTGGGTGGTGCGCGAAGGAGGCAGAAGGGAGCTGGTTACAAGTGGACATGGGAGACCTTCATTGTGTTACTTCTATAGCGACTCAAGGAAACCCTGGTGGCAATCAAGATTATGTGAAGAAATACAAGATACAGTACTCACAGAATGGGGAGAAGTGGACCAACCATGAAGAAAATGGCAACCAGATATTTGACGCTAACGTGGACAACACCACCGTCAAGACCAACGACCTTCAGAAAGTCATCGTTGCGAGGTACATTCGTATCTGCCCAGTGGAATGG…	Neuropilin-1a precursor (znrp1)
CL1533Ct1	GAAGGAAACAGCAACCAAGAAAACAGTCAAGTTCTGATTCAAAAAGTTTCAATGATGAACCGTCTTCTGGTCTTTCTGATGCTCGGGGCAGCCTTCATGCTTGTCGTTTCAGCTATTGATCAAGATGCTAATGAAGATATCAACAAGAGGGGTATCCCATGCCTGTGTGACAGTGACGGCCCAAGCGTAAGGGGCAATACCTTGTCTGGGATAATCTGGCTGGCCGGCTGCCCATCTGGTTGGCATAACTGCAAAAAGCACGGTCCGACCATTGGCTGGTGCTGCAAGCAGTAAATCTATTAACTGACCATAAAAGAGACTCTAATGTATTAGAATAAGTTATTAATAGAGCAAACTTAGTCAATAAAAACTGATCAGTAATATATAAACATTATACTG…	Neurotoxin-2 (Toxin ATX-II) (Toxin II) (As2)
CL308Ct1	ATTCACTGTTAATGGGACAGTGGTGAACTCCACTAAACCTGTACTGAAGTGTGGGGTATCTACTGAACCTGTTAGCCCATTGACATTTTGTAATGCCACTGTTGATGACAAGTATTGCCTGCCCTGCTTGAACAAGTCCCAATCAGGACAGCGCCCAACCTCTGATCAATTTGACAAGTTCTTACCATTTTTCCTGAACGACAACCCAGAGATGAAGTGTGCAAAAGGTGGCCATGCAGCTTACAGCAATGCTCTCCAGCTGAACGACTTGTCTAGTCCTGGTGTTAAATTTCTAGTTAACTCATCATACTTCATGTCTTACCACACCATCCTCAAGACCTCAGATGACTTTGTAGCTGCCCTCAAAAGTGCCTATGAAATAGCAGATAAGATCACCAA…	Niemann Pick type C1 protein homolog NPC1
CL214Ct1	CAACATATAAAACTGATCCTCTTTCAATACATACTCAGCTGACGAAGAGAGATCTCTGAAATCATGGCTAAATTTTTCCTTATCGCTTGTATGCTGTACGTTCTGAGTCTTGCCGGGGCTGAAGTCGTCGATTTTGATGACTGCTCCGGAGGAAAAGGCAAAGGAGAAATCGAAAAGCTTGAGATTATTCCATGCCCAACTCAACCTTGTCAACTTAAAAAGGGTTCTAAGGTCCAAATCAAGGTCACTTTTGTACCACATGAAGACCTGACTGAAGCAACCTCTGTTGTCCATGGAGAAATTGGTGGCTTTCCAGTCCCTTTCCCGTTGCCCAATTCTAATTGCTGTAAGGATAGTGGACTAACCTGTCCACTGAAGGCTGGTCAGAAATATGTGTAC…	Niemann Pick type C2 protein homolog NPC2-a
CL1319Ct1	CTGAACTGCTAAAGTGAACTCAACTCAACTCTCCTCTCCTCAGAGAAGTACTTTCCTTAAGTTGCCAAGCCCACTTTTGATTATGAAGTTTCTGGTTCTATTGTTGTGTTTGCAAATCATCTGGAGCCTTTCTGAAGCCAGGAAACTCTCCTTCAAAGACTGTGGATCCAAAGTAGGAAAACTGGTCTCTTTTGACTTGAGTCCATGCTCTCAAGACCCTTGTATCATCAAACGAGGATCAAATGCCACAGGAACAGTAACGTTCATCCCTAGTGAAGAGGTTACAAGTTCTAAAGTCTACATGTACGCCATCATTGGGTTTATTCCAGTTCCTCTGCCTCTGCCAAACACCGACGGCTGTAAAGGTTATGGTTTGACGTGCCCCTTGAAGAGTGGAAA…	Niemann Pick type C2 protein homolog NPC2-d
av01022k17	GAAATGGAACAAATTAATGAAAGAGTGGCAAGACTCAAGAGGAGAGCAAACAAGTTGAAGGTACAAAAAGAGAAAGAAGAAAAGAATAAATTAGATGCCAAGAAACGTGAACAAGAAATTGAAAGACAACTGATTGCCAAACCAGCAACAGATGAAGAAAGTATTGACCAAAAATGATATCAATGTAACTATAGAAATTCCAATGATTTAATTAAGTTTAGTGTGATAGAATAAAGAATTTTGAT	No hits found
av02050a15	GAATTTGAAGGTGATTAGTACTGTTGGTTAACGGAATTACAGAGGGGGAAAATACAGAAAACTGAGAGAAATAATGTCAGTCAAAGTTCTCACAACACAGGGACGCCGCCGGCATACCCAGTCAGTTAACGATGGTTTTTCACTTCACGAACTGAACATTTTGCATACTAAATTTGACCGCCAAACTTCTTGAAATGGAAGGCTCACTTTTCAAAGAACTTCATCGAAGAGATTACGTCCTATGGACGAGGATTTATGTAGTATTGGACGGGCTTTATTTTAATTGTTATCACACCAGGAAAGAAACAGAACTTAACAAACCGTTCACAAGTATTAATTTGAAAGATGTGGCACTTTATCTTGAGGAACGAAGAGAATCATCTAGCATTAAATACTGCA…	No hits found
av02090l19	GGCATGTCAACCACATCTGAAGCAGAGCCGTTTATTATCGATTCAACTTCTCCAGTGGTGGGCACTGTATACGATGGCCTAGGAAGCGACCCAAAAACGAACTGCTCGAGTAACGAAACGTTTGGAGAAGACAGTCAGTGTTCTACACGTAATTTCCAAGATACGGATATTGACTATACCAATAACACCTCCGAAGTTCACGCTCGATGGATCGACTTTGCCGACAACCAGAGCGACATAGCAGAATATTTCTGGTGCGTAGGAACAAAGCCAATGCTGGATGACATTCGACAATGCGAGAGCACAGGACAAAGACAAAATGGCAGTCATGATGGACTGGACTTTAAGCAAGGTGACACGTACTATGTTACCGTGGTTGCATGTAATGGTGCTCAAAGA…	No hits found
av02106o04	AAACTTACAAGTGATCCTGTCGCTTAAATCCCTTGCTGCAAATGGAGCACACATATCTCCTCTCATCACTGTGTGTTAGTTTGTGTTTGGCCAATGCACTAGATGACCCAAAGATCTTACCGCACTGCTCACACTTGATCTCTGGCTTGCCTCCAGAGAGTGGTTTGGATCTTCCTTTGGATTTGGCAGCCTGGGATTTCTTGTCAGCATCATCCATTGTCTGAGGTGCAGGGCTATCTCTGTCACTTTTGATTGACACAGATGGGGATTCAGATCTTTTGGACTCATCCATTGCTGCTGTTGATGGTGATGCAGGATTGACATGGTGTGGACTGACAAAGGGTTTGGAGTTGTCTATAAGATGTAATGAAAACAGTGGACTTAGGGATTAGCAAATCT…	No hits found
CL1889Ct1	ACGTGCACCATTTTATTTGATATTATTACCATACAATGTTATTTTAAGAAACCCTTCAGATAAAATTCCTATTTACAATCATAGTTTAATTGAGTGTTTAACCAGAATTTTTTTTACTCTTACTAAAAGAGTAGAAAAATGCGTTGATTGCATTATTATCAAAATTGTCTCTTCGCCAACTGGCAATTGCAGAATACTACCTGTCAACAATGGTGATTATTTTATACTACAAATGCAGTGTTACATCTTTCTACTATAATAAAAGTATTTGGTGATCCACGTGTTCTTTAACACATGAAGTAATATCCGAACGAAGCCTCGCAATCAAGTCTGAATGATAAGATATCGAATGTAGGCTATTCTCTTGGAAAAAATCGCCTTATTCTCTAACTGCATAGA…	No hits found
CL1958Ct1	CAGTTATAAATTATTTATTTTATTACGGCCAAAAATGACTTGGGTTCGGTTTGCTACAAATTTTGTTTTCCATTTTAAAATTCTTATCTTTTACATTATATTATATTATTTCAGTTTGCTGATCATTCTACTCCCCCGCGTGGAACGAATGAAAAACATGTCAGGATTTCATGCCGTAACCACGGGATATAAGAAGAGCTTTATATTCTGCCACCACAGCTGCTTCGTCTTCAAGTGTGAGGTCAAGATACGCATCTTCGTCAGTTGAAATATCCGGTACCAATTCCTCTACGGCCTTTTCTAGTTCAGGATCTTCGTTCTCGCTACTTGAGCCAGACTCTTCATCGTGAGATGAACTTGCATTCGAGGGTAAAACTCCTCCTGAAGCAACCAGTTCTT…	No hits found
CL242Ct1	GCTTGGAAAGAACTTTTATTTATTTTATAAAAAAATGATGTATGACATTCATTTTCCCCTATCTAAACCCTAATTATTTCAATCTTTTTAATTTTTTTTTTAGTTGAATCTTTACAGTGCTTTCCAATAATTCACGCGCGAAACTGTACAATTTGCTGTCATGACGAAGTTGGTTTTGGTGGACGTCAATCAAGGCATTTCCACAACATTATATTCCACGGGGCACGTGCCTTGATACTTTATGTTTTCCGAAACACTTTGATATGACTTCCAACAAAACTTTATTTGGTCACGACGACAAATCGCACTTGTGATTAATTGGAAAGCGCTGTAATAATCACTTGTTGTTCAGTTGTCGGTGTTTGCTAGTTCCGCCGCTAAAATTGTGATTCCGTTAAT…	No hits found
CL2848Ct1	AGTTGTCCAGACATCACTCGTTGTTGCTCAGAAATTATTTTAAGCATGTCATGCACAGGATCAGTGTCCTCGCGAGGCAAGGAAACTTTTGGGCACATCCTGAACAGTAAACTGATCCCTTTACATCCGATACCAACGTATGGGTAAAAAGCATCCGAGGAAAAGCCAGCGTGGTAAGTTAGTTTCGCTTCTCCGACGACTCGCCCATTCAAAGTGAAAGAGACAGGCAGTTTACCACCTTTTTGTTTGTCATAAAGTATTTTGCAGCCAATGAGATCACCTCTATAAGCCATGGCATCATCGCCCTCTTCTCCTAATATTGAGTGGGCACTGTCAAATATTTTCCCGTCATCAATGTGATACCCTGCAGTGTTCCCAGCCCAGCCTGGAAACTTGTGA…	No hits found
av02114d05	GTTTGCCCAATGGTGGATGATGTTGCTCTGACATTTGATGGACATGACGGCTGTGTAGAAGGTAAAACGGAACAACTTTGTTTTCCGAATCCCTGTCTAAATGGAGGATCATGTCTGGTAAAATCCAACAGAGAGGAGTACTGCGTGTGCAAATCTCCTTACTACGGCGACCGTTGTCAGTATAAGTTATGTGATGTTGCTAATCCATGTCAGAATGGTGGAACATGCTTAGATATTGGAGTAAAAGATTATAAATGCAGATGCACACAGCAGTTTACTGGAGTGAACTGTACAGTACCAGCCCCAGAGCCAGTGGTCGAAACTCTCTGTTACCCCAGTCCCTGTCTTTATGGTACGTGTAAAGAGAGAGGAAATGGTTACGACTGTATTTGCCATATT…	notch-like family
CL548Ct1	GTAGTGAAAAGAATTCTTTATTGATGTGCAGTTTTATTTTCTAAGAGTGAGAAAATAAATGGAAATTTGGTCTAATTTTCATCCTCATAAACAAATTTGTAGTAGTTGGGTTTCCAGTCAATAAGTTCTTTTTTATCAAACCAAAGACCAATTTCCTTGTTAGCACTCTCTACTGAATCACTACCATGGATGATGTTTCTTCCAATGTGGACACAGAAGTCTCCTCGAATGGTCCCTGGCTTTGAGTCAGCTGGGTTAGTTTCACCAAGCATGGCTCGTCCAGTCTTCACAACTCCATTACCTTCCCAAACCATAGCAACAACAGGCCCTGAAGACATAAACTTGACTAATCCAGAGAAGAAAGGCAAAGCTTTCAAGTCTTCATAGTGTTTTCGTAAA…	Nucleoside diphosphate kinase B (EC 2.7.4.6) (NDP kinase B) (NDK B) (P18)
av01019b22	CTTGCTCGACTGTAAAGATTTTATTCTCTTTAATCTCCTGCTTTGTGATCCACTATGTTTGAGGGCAAACTTACACAAGGAAATCTGCTCAAGAAAATCATTGAAGCTATCAAAGACATAGTGACAAGTGGCAACTGGGAATGTACTACCAATGGGTTGAGTCTACAAGCCATGGACAGCAGCCATGTCTGTCTCGTGTCCCTTCAGCTCAAATCAGATGCTTTCGATCCATACAGATGTGACCGCAACATTACCTTGGGGCTGGACACTGGCATGTTGTCGAAAATTCTTAAATGCGCTGGAAATGATGATACCATAACGATATCTTCAGCCGATAATGGTGATACCGTATCGTTTCTGTTTGAGAGCCCAAATGGAGAAAAGACATCAACATACACA…	PCNA
CL1989Ct1	TCACCAATACCAGTCATATCTTTCATCAGGTGATCCTTTCATCGATTCCAACAAAGCATCAACATGTTCAATGGATTCAGGGTGATTCATTTTGTACTCCTCCAAGGCTTTCCTTGTAGCTTTAGAATTAGTATTGTAAACACCTTTATAACCATTGAGTTTGGCAGCAACAAAAGAATCCATAAACTCTTCATCAGACATGTGCTGAAAATGCTGCATTAGTTGGGGAGACTGCTGTAATATGTATTTCTGATGGTAGCCCTCAGCATCGTAGAACTGTGAAGCATCTTCCACTTTTGTCAGTACCCTGCGTTTCATTTTCTTCTGTTTTTCCTTCAGGAATGTTACTGCAATTTTTCTCTGTTTTTCATTGTGTATGAATATAACAGATCTGTACTG…	Peptide methionine sulfoxide reductase (EC 1.8.4.11)
CL624Ct1	CGGAACTGTTCCAGAGAGGTTTTGATCATTCAAAGAAACAACATACAAGTTCTTCTCGCTACTGCATCTTTCTACAAGTTGTAAAGGATGAAATCCATTTTCCTCGTGTTCTTCGCCGTTTGCTTGGTGAAGGCCGAAGCCGGAAAAGGCCGAAAAAGAGAGCCCAACATCATCAATCCCCCGTGCAGGGAATGTTACGTCCAAGACAGCAGCGGCAACTGTGTCTACGATAAGTGGGGTTGCGGAGGAGCCCGTAAGAGAGAGCCCAACATCATCAATCCACCGTGCAGGGAATGTTACGTCCAAGACAGCAGCGGCAACTGTGTCTACGATAAGTGGGGTTGCGGAGGAGCCCGTAAGAGAGAGCCCAACATCATCAATCCTCCGTGCAGGGAATGT…	Peptide toxins Am-1 precursor
av02077g18	AAGAGATCATCCTCACAAAACATGGCTCGATCCTCTCTGGTTCGAGGTTCCGCCGTCCTCATTGTCTTATTCCTGTGTATCGGGAGTGTGTTCGGTACGTGGAGTCCATTTGGATGGCGTGTAGTATGGAAAGATTGGGTTAATGAACAACATCGTCCGTCGCATCGGCAAGAGGTGACGAAGAAAGCCGATCAACAACCATCTTTACAAAAGGACGGGATAAATGTGTGTGGAGTTCAAGTACCCATATCAGTGTCCCGTGAATGTCGAACTATTTCTGGACGGCGAAGACTCAAATGCAGGTTCAGAAGATATTACGTCACAAAATACGAATGCTGTCCTGGCTTCGCTCGAATCGAAGGACAATCTGGCTGCCCCAAAGAGCTATACGTGTCAAAG…	Periostin
CL829Ct1	CCCGAAGCACTCTCCAGACAAACCACACGTCCTTGAACAGTCAGAATCAGGCTGTGCCCCAATCGTAATGTCATGATCTAAAAACTGGCCCCATATCATCGCCATGTGTGACATTTTTACGGAATTGCGATTCCTTTCCCGGAAGACTCTTGAACTGACCATGCGCGCGTTGGGCAGTGGGCCGCCATTCCGTGCACACCTGGGCTTTTGAATATGATCTGAATAACTTGGACGACGAAGGCGTCTGAATGGCGTTCTGGCACTTCCAAAGTTAGGGTTATTTACATTGTTACCCCTGCCAGTGATGCTGCGGTAATTGCTTGGAGTGGATTCTTCGGGATCGTTCTCTTTTTCATCGTAGAGCTGTTTTAGATGATCGCTTTGCAGACCCTCGAGTGT…	Peroxidasin
CL483Ct1	CTATGTCTCTTTAATAATATTAAGAAATCTGTTCTTTACACAAAATAGTAAATCGTAAAGCGGCATTTTTCTGGATATTTTTATTTACAAATTTGTACCAATCAAGTTCAAACCTTATATATCAAATAAAATCTTCAAAACCGTCGTCTTATTTGCGCTTGTTTGTGCCATGTTTAACATAAGTTTGCAAACGTTAACATTACAGAAATTAAGCATCGGCTTCCTGTGGCCTGGCTGACAGGACTCCTCGTACAAATACGCATTTCTAAGTCGCGCATTTAATGGAGCAGAAATTTAGTCTTTAAAAAACTTTGCTCTTGGCGCAACAGAGCAATTCCTTGAAAAATATTTTGCTGATAACCTTTGGCTAGTGCATTCAAAGCGCTTTTTTTTGAAATG…	Peroxisomal Lon protease homolog 2 (EC 3.4.21.-)
CL240Ct1	GCAATAATTAACCAATCCCTTTGTTGTCTAATAAGAGAAATTCAAAAACATAACCTTGAAATAAAAAACTGCGAATCTAAACTATGGAACTTTACTAGTATCAAATCATGCAATACAAAAATTTATAATTTAGACTTATCAGAATAATGATCTGGAGTTCCTTTTTTTTTCATTTTTAGTCAGAAAATATTTAACCATTTACACTCTTAGCTAAACCTACGTTTCTTTTAATTACATTTTTTTATACTTTTGTTATTACTTAATGTTAACTACCATTGAAGACATTTTAAATCATTGTTATTAGTGAAAGGCAACCCAGATAAGTAAGATTAGGTAAGAATACTCCTGCCAGTTAATTCACGTTCTCTATTGATCAGTGTTAGCCTTAATAGCATGTAA…	Phosphoenolpyruvate carboxykinase (PEPCK-C)
av02064b11	ATCGAATCCAAGTGCTCATGCAATGTGATGTGCAGCAACGCATTATGGAAAATCCGATGTCTTTAAACGGCTCGTACATTACTTCGAATAGTAGTAATGATAGTACAGGGATTGTCCTGGAGACATTTTGCCATCAAGTTGGAGGCCGTTCGCTTATTCTCACTTACGACCGCAACACCGTCTGCAAACCTTTGGTCCCCCAAGAACTGAGATTCTACCTCGATTTGCCCCAATCTTTGCGACCATTTACCCCTCATTATAAAGGTATAATCAAAGTCGATGTTCAAGGTACTGATAATGAGAAAATCCAATTGGTGACAAAACGGTCTAGTGATAATGCTGCTGATGTTAACCATAATGTTGACCAGAAGGATACTGATTCGACAGCTGATGAAGATT…	phosphoinositide phosphorylation; protein binding
av01046i03	CTAGCTCGTATTTCAGACCATCTTTTACACCAAAATACAGACCAAATAAATATAACTCCTGCTCCAACGTCTTCTACAGCACCACAGCCGTACGATTCACGTAATTATGTTCTCCAAAACAATCTCCTAAGCCAAGAAGATGTCGACTTTTACAACAAGAATGGCTACCTGGTTGTACGAAATCTTGTTGGGAAAATCCATCTCGACAAATATCACGAGAGATTTAAGGATATATGCACCGGAAAAGTCAGAGTACCAGGATTAATCGTCATGAAGGATATATCCTTGAAGAATTCGGAGTTCCTGCCTGGTGAGAGATCTATTAATAAGATCCAAGATTACCAGTATGATGAGGTATTGTTCGAGTACTGTTGTCTGCCTGGAATATTGAAGTATGCC…	Phytanoyl-CoA dioxygenase, peroxisomal precursor (EC 1.14.11.18) (Phytanoyl-CoA alpha-hydroxylase) (PhyH) (Phytanic acid oxidase)
av02109e14	GAAAGTCCTGATTCTTGGTGCTGGTTCCTTAGGGATTATCGCTGGTAAGACTTTGATGGACAATGGAGTTGATGACTTTCTGGTTCTAGAAGGACAGGACTACATTGGAGGCAGAATTAAGCAGGGTTCTTTAGCAGGTCATAATATCGAGTACGGCGCCAATTGGATTCATTTTTCTAAAGATGAAGCAACCGCACCGATGTGGAACCTCAAGAAAAGCACCAACCTGACAGGGCTGTACAGTGACTACACCGACATCATCTTCAGAAACGAAACAGGAGCCAACATCACAGACATGACAAGTTTTTATCATTTCGAGA	Polyamine oxidase
CL3936Ct1	GTCAGGTTGCTACGCTTGGATTTGCTGTATTTTTTGCTATCTTGAAGTCTCTTCGGCTTCTGAGATTCAACCGCCGCATGTCGCTCCTGACCCAAACGGTCAAGGCCTGTGGCAAGCCATTATTCTCGTTCTTCTTCATGTTCTTGGTCATCTTCCTTGCTTATGTTCAGTTTGCCATCATAGTTTTTGGTCAGCATGATGTGAACTATAGCTCTTTCACCAAGTGTCTCAGCACCATGATGTCCTTGACCTTGGGAGGGTTTGATTTTGACGCGCTTATGGCCAACAACCGTGTGTTCGGGCCAATCTTCTTCTTCACTTACATGATATATGTCTTTATGATCCTAGTCAACGTCTTTCTGTCTATCATTAATGATACTCTAGCAGAGGTCAAAGCAG…	Polycystic kidney disease 2-like 1 protein (Polycystin-L)
av02063p07	AAGCGCAATAATCCTGCAAATCTGAAGTCATAATTATTTGGAACTGAGATGGCTGATGCTGTAGATCCTTCTGGATTACTGCTGCATTCGTTGGCGACTAAAAACTTCACGAGGCTCTCATTACTTTTACATCGTAGTGGTACAAAGATCATGAGACGAGTGTTGAACTGGAACCTTTTACATAGTCGTCTTCTGGCAAATCAGAAGGTGAAACAAAGCCTCAAACGCATGAAAGATGAAAAAATATTAACCTTGGCCGAGTGGAAGAAACTCTATCCTACTCGAGAAACGTGTGGAAAGTGCGAATCGTTTGACATATCGTTGATGTTCAAGCTGTTGAGAACATTCTCTGGTTTACGAGAGCCTCGTAGAGGATGGGACTCTCTGCCTGATGACAAG…	predicted protein
CL2622Ct1	GCGTACCACGGATTAGTTATGGGCCCTTAGGTACACACTGTACTGTGGAGTATCACAGGATTGGTTATGGGTCCTTATGTAATATTGTACTGTGGCGTACCACAGGATTAGTCGTGGGTTTACGAGTCAAGCAAGAAATTTGTGCTTTTAACCAGGGTGTGCTAGCTTTTCTAGTCTAACACTAGCTAATTTATCTTTAAAGTGACATTGTTATAAGTTCTGCGGGAATTTGCTTTCTGACATTATTGCTCCCCGTTCTGCTTCACATTCCGTTTGTTAACGATTGACTGTGGATTGCCTGTAGCGTCTCTCTGGTAATGGAGGAGCGAGATTCGCATGACGAGGGCGTTGGTCTCCCACAGCTTTGAGAAGATCCACGTAATCTGCTTCGTCTTCATC…	predicted protein
av01046b22	TTTCATTGTTTTTGAAGTCTTTTCTTGTTGCTGCGTTTTTTCTTCGTTTTTTCGTTTGTTCTGAACTACATGGATTTTCTTCTTGCTGAGATCGAACGTAAGAAAAAACAACTAGACCAAAATGAAGTCACTTCGAATAAGAAATATTTTAAAAGAGGAGAATTAGCTGCCAAACAAGCTGAAGAGCACaagaaaaagcaagagctgagacgaaaagaaaaagaggaaagatatgggaagagaaatgaagaagagGTGACATTTCAACCAAACAAGAAAAGAAAAGGTGAAGATCAAGAAGACAAGAAGCCAGTTCTTATCCCACGAGAAGAGGTTATAAAAAGATTAAGAGAAAGAGGTGAACCAATCAGACTGTTTGGAGAGACCGACGAAGAAGCT…	Pre-mRNA-splicing factor 18; (PRP18)
CL3392Ct1	AGCGAAGATTTAATGGACCGAAGATACTAATTCTTTTAACTGAAATAAAAAGCGGAAACTATCTGGCCAACAAATTACAGAACGGTATGTCACGTCTTAACCGGGTCAATGTATAAATTATAAATAAGCTAACAGTTTGCCATCTATTAGTACCGCATTATTTGTTTTGGTGTTTTGCCCCTTAAATTTTAGTATCGGTTTTAGCCAATGATTTGAGGAGGGGGAGGGGGAGGGGGAGGGGCGGACAGACAGACAGAAATGAGGGGGGGTGTGATAGAAGATTGAAGAAGTGTGGGCTATGACCAGTGATTAATAGTTGGTCATTTTTGCTCGATCGATGACCTCTCTTCCGATGATCATCCTCTGGATCTGAGCGGTTCCTTCGTAAATCTGGTATAT…	Probable medium-chain specific acyl-CoA dehydrogenase, mitochondrial precursor (EC 1.3.99.3) (MCAD)
av02049b06	CCTACCTACAGTACCGAACTCTGTAATATAAGGTGCTGTATGTCGATACCATCACCAGGCCAAGATGTCCATGAAAATCTTCTTGGTTTCTTGTGGCTTCTTACTCTGCCTTCTCGCTGATTACTTCTCAAACAAGAACTTTATCACGCGGTTTGTATTCTCCATTAGCCATTTGAACGTTTGATTTGCTTGTTATGACTTGTTTTGTTCCTCAGTGAGATTTTCTTGTTTTTGACGTCCCATCAGATCCAAAAGATTTAGAGTTTCTGGTCGTCACGGTAGCCACAGAAGAGACAGATGGGTATAAAAGATTCATGCGATCGTGTAATTTCTACAATATATCTGTTAAGGTAGTTGGAATGAACCAAGAATGGAGAGGAGGTGATGTGCTGAGATACC…	Procollagen-lysine,2-oxoglutarate 5-dioxygenase 3
CL3699Ct1	AATAATCAATTCATATATATTTGTAAATATTATTTGTTATAATTATTGTTATATTCTATATATTCAATACAAAATTCTGAGATGAGTCTATAAGGAAGTGTTTGTTATAAACTTTTTAAAAAATATTTCCTTCCACGAACACTGCAAAGGTTATCTCATAATTATCTATGTTTTTGGACAAATTATATTTATCTGTCTTGTTACTTTTGGCCAGGAAAGACCTCTCGAATCATTAATTCCTTCCACGTCTACGTGGACGCACCCTATTCCGCCTGGGATTGTTAGGAGTGGTTAGCAAGCAATTTGTGTGGTTACCATGCATAGCAACACATTATCCCCCTTATTTCAGAACATGAACATTTAGTCAGTGTTACGTGTGAGGTTTTATTCTTTAGGATT…	Prolyl-4-hydroxylase alpha
av02096o03	CCTATCGCCTTTTCATGCTCCGACAAATCAAAAAGGGACTGGGTCTTTTTCGCCAGTTTGACTGAGTTTAGAAAGTCAATGATAGCATAAGAGTTAAATCAATCGAAACTAATGGATAGTCAAACTGGTTAACACTGAAAATTCCGCCATCTTATAATTAAGGTATCGGCTAGGTGTACTGGGCATGTAACGTTAATCATACTGTTTAATTATATACACTAACTGACATTTATTTTTGAATCGTTTTATAGATTTCCTTGAGATGCTTGAATACCTTTCAACTTTATTTCCCTCTGATGAAGATGTTCTTGGTTGTGTCAGAGCAATTATGCGCATTCAGGAAGTCTACCAAATAAGCGCAAGACAAATAGCTGATGGTAGATTATCAAACAAAACGAT…	Prolyl-4-hydroxylase-alpha
av02054a19	TATGAAGGTAACATCGTTCTGGACTACGGATGATAACATGAAGGAACAAATTGAAGTAGACCCTCCACTCTCTCCCGAAAGCCAAACCAGGAGAAAGGTTCAATTTGCTGATGTTTTCGGCCAGTCTTTAGTGTCAGTGAAAATGATCACGCCGAATAATAGTCTGGAAGACCTATCTGCCAGAAAGCCTGACCAAATCAATTTTTTACACTGTGACTTCCAACAACCATCATCTCTGGCTAGCTTTCGGGGTCGCCTTGAACGACAGAAAGTATGTCTAGAAAATATTGCGTTCTCAGGGTTTGCTGTAACTGGAACGGTGCTCGTAAAAAATATTTGTTTTGCGAAGGATGTGACAGTTCGTTACTCTATGGACAAATGGAAGACGTTCAAAGATGT…	Protein phosphatase 1 regulatory subunit 3C (Protein phosphatase 1 regulatory subunit 5) (R5) (Protein targeting to glycogen) (PTG)
av02066c10	AATATTTTTAACATTTGTAATATACTGGACAGTCTTCGGTCAGGGTCTCACAACCTATGTTATACAAGCCAAGAACATGAAACTAAAACTCGGTAGCTTCACAGTACCTGCTGCCTCTTTGAATGTATTCGAGACTGGCTCTCTACTCATCATTTTACCTTTGCTTGATCACGGAATCTACCCTTTGCTGCGTTACCTTGGTTTTAAAGTCACTCCTCTGCAAAGGATTGGATTTGGTATGCTTTGCGCGTCTGGTTCGGTCTTCGTGGCTGGGTTTGTAGAGATTGGAAGAAAAAAGTTTATTGATGAATATGGTTACATAGAACAAGTCCTGTTTGACCAAACAGTGAATGCGTCTTCCATGAATGTGTTCTACCAAGCTCCACAGTACATACTCCA…	PTR2/POT transporter (TC 2.A.17) family
av02084n10	GGCAGATGTCAGGCAGTTAGAGTAGGAACCGTAACGTCACCGTCTCTAAACTTAAATGGAGGAATACCACAGGGTACCCGTTTAGGGCCAATATTGTTCGCAGTTATGTCTAATGACCTCCTCCAAAGTTGGCTCCCGCGCGCAAAATACGTGGATGATCTCACAGCTATCGAAATTATTCCTAGGAATGCGCCATCAGTTTTGCCGTTTATTGTTTCGCAGGTTCAATCATTCGCATCAAGCAACTACATGTGTTTAAATCCAGTTAAATGCAAGGTTTTGGCGGTTGACTTTTTACACTATAATAGTTTTCAGTGTCCTCCTATCGCCACGGGCGGCTCCGTCTTGGAAGAAGTTAAATCATTCAAATTTCTCGGCGTCCATATTTCTCACGACTTG…	Putative transposon-derived protein ReO_6
av01043f14	ATCTTGTCTCGTTGGTGACTTCTTACTCCCGCCGGCTGGCTGAAAGAGTTGAACGTCCCTCAGAGTTCAAAGCTAAGATGGCGAGTCCAAAATTTTCAGCCGTTGCACTTATTTTCCAAGCGCTTCTTATTGTCATATTTGGAGTACTTGTCGAATATGGTGACCATGCTTTACCACCACTTAAACAAGGGAAGTTGAACGTCAATCGAAGCCACTCTAGTAGACTGATTAAGATGTCAAGAAATGAAATATCGATTTTCTACTCGTTGTTCCAGGATGTCCACGTCATGATCTATATCGGCTTCGGCTTCCTTATGACCTTCCTCAAGAAGTATGGTTATGGAGCAGTTGGTTACAACTTCTTCATCGCAGCCTTGGTCTGTCAGTGGGCTACCGTGA…	Rh AG 1
av02095l23	CTGGTTGGTGCCATCTCAGGCACTGTCAGCACTCTTGGATACGCCTACCTCACGCCCTTTATGGACAAACACTTGAATACCCATGATACTTGCGGTGTCAACAACTTGCATGGCATGCCGGGAATTATTGGAGGCATCGTTGGAGCTATAACTGCAGCCAGTGCCAAAGCTGAAAACTATGGATATGAGGGTTTGTTCAATATCTGGGGTGGAATGGCTCCAAAGGAGAACAGCACTGAGTTCTTCAGGTTGAAGAAAATGGGCGTTGCATTCGATAACGGTGACGGTTTCACCGCAAAAGAGATGGGTGGATACCAGGTGGCTGCTCTGTTTGTCACCCTTGCTATTGCTTTGGCCGGTGGAATAAGCACAGGTTTCATTGCCAAGCTGAAAATCTTA…	Rh AG 2
CL555Ct1	CAAATAAAAAGTTTAATAAGGATCAGATTCAAGTTTTCATTTGACAAATGACTTTTAGGGAAGGAATTGTAAGAAACATTTATAGCACTTTTAGGATTCAATATAATCACTTGTACATGTACTCATATAAAATGTCATTACTTTGGTTTTGTTGGTTTTAAGACAAAAATAAACAAAATCTTAATAGGCAAAGACAATTACATATTTTTTACTGTGCAGGCGAAAAACCAGGACGAGCCACCCACATTCATGTGATATGCCTGATCATTATGGAATATCTTAAGCCTAAGTGATAAGTTTTGGGCACAAAATGGGCTTTAATCCCAGTCTTTTTTGATATCAAATGACCATTCCCAATCAAGATGGCTATTCTTATCATCATCAGTGAATTTGCTTTTT…	Rho GDP-dissociation inhibitor 1
CL2968Ct1	CTGCAGCAATAGAACAGGCCCAGTGGTCCCCTTCAGTGCAGCCAAAACAGTCAGCAGCTGCTGCCATGGCGATTGCACAGGCACAAGCGGCATCACAAGCTGTATATTCAACACCCTACCAACAACAGATGCCAACAGCAGTCAGTACTTCAAGTACCTCAGATTCAAGTACTTTTGCTGCAACTACGACAACAGATGCTGCGGCAGCCTCATCAACATCTCAGCAATCTGAATTATATGGAAATCCACATGCTTCTAACTTTGTGTACGATCCAATGTCTGGGTATTATTATGATTCCACATCAGGACTCTACTATGACTCCACAACTCAGTATTATTACAATGGCACAACTGGACAATATTTATACTGGGATGGTACTGCTCAGCAGTATGTACCTG…	RNA binding motif protein 5
av02068e14	AAAAAACTAATTCGCTAGGAGGAAAAAGAATGTTCATTAATTCAAATTAAAAGCTGATTTGAATAAATGTGTTTTCAATGAGGACTTGAATGAAGAGAGAGATGTTGCAGATCTTATGGAGGATGGAAGAGAGTTCCAAAGTTCTGGTGCACACACAGAGAACGAGCGACCACCATAGGATTTTAAGCGATAGTCTCTACGATTTAGCAGTACTTCAGAAgatgagcgaagatttctagaaggcttgtagcgggaaatcatattagagatgtaagatggagccaggttgttgagtgacttgtaggttataaggagaatcttaaactttattcgttctgcaacaggaagccagtgcaattgaaagaggacaggtgtaatgtgagagtatttgcgggaaca…	RNA-directed DNA polymerase activity
av02099b18	CAAAAAGAACAACCAAAGAATTTTTGGAGATTTGTAAAATCAAAAAGGCAAGATAATATGGGTATTAACCTGCTTCATAACCAGCACAACATCGCTATTTCGAGTAGCCTAGACAAAGCAAATGTCCTAAATGACTATTTTTTCTCTATTTTTACCAAAGAGGACTCTAGTACGACACCAAGCTTAGATCCCAAATTATCAAGCCCAGCGATGGGTGAGATCATAGTCACTCCGAATGGAGTTCAGAAGCTTTTAGATTCACTTGATCCAAATAAGGCTGGGGGGGGCTGATAAATTGCCAACTCGTATTTTAAAGGAATTATCCCAAGAGTTGGTACTCCTATATACACAACTTTTCCAACAGTCCTTATatcagggaaaattacccacggactggaa…	RNA-directed DNA polymerase activity
CL1573Ct1	AATAATAATAGTAGTAATAATAATAATAGTAATAATAATTATAATGGAAACTTTATTTTGCTTTTGTGATACAGTTGTAAATCTCACTACGTATAGGCAATGAACAACTGGCTACTTGAAATGATATATGAGTGATATGGATAAATCTCTCTCTCTCTCTCTCCCTCTCTCATTTATGATTATGTTGAAAAGAATGGGATTCTTTCCAATCAGCAATCAGGCTTCCTTTCCTTACACTCCACCATGACTGCATTACTAGAGGCAACTGATCAATGCCGCTCAGTAACATGGACAGTGGATATATAAATTATATTCGTTTTTCTGGACTTAGCCAAGGCATTTGACACAGTAGATCATGACATCCTACTTCATAAACTTAGCTTATATGGAATACAGGAT…	RNA-directed DNA polymerase activity
CL93Ct3	TCCCCAGCCTGGAAAGCGACATTGAGATAAAGCTCGTTCTGACCCAGTACATGCCACATCGTCCATCCATATTTGGCCCCTTCCCGGGCCAAATCTAGCGGAAGATACAGCTGAAGTGGCTCTGGTAAAGCCAAGCTGTCGGCAGACAACATTAGCGTCTGGCAATCCCCAGCTATCATCGCAGACGGTACCCCAAGTTCTATTATAGTAAATCTCAACACGACCCTCGAAGCGGTTCCTTCCTCCAACAAGTCGCACTGGCCTTACGGGATTGTAACACACCACACCAGCGTCTTCATTATGTCCAAAGTTGTGTCTTCCCCAGCCTGGAAAGCGACATTGAGACAAAGCTCGTTCTGACCCAGTACACGCCACATCGTCCATCCATATTTGGCCCCT…	scavenger receptor activity
av01046g01	ATGGGACATAAAAGATGCCGATGTGGTTTGCATGAGCAATTATCGAAAACCAGCAATGGCAGCGATTAGAAAATACGCAATTAGTACAAATAACAATCAATTACTTACGGGCTTCGAATGCCGTGGCACTGAAAATGGATTAGGAGAGTGTTTCCGAGACCAAAATCCTACTAATTGTCCAGGAAACTTCATCGCAGGTGTAATGTGTGAATCTGATACAGAACCACCAAATATGAAGTTGCGTTTAGCAAATGGTGGAAGTGCAGGAAATTCTGGACGTGTAGAGGTATCCTACGGTGGGGTATGGGGAACATTTTGCAATGATGGTAACAGCAAGCAAAATGCTCGGGTCATATGTCGCATGCTTGGGTATGTTGATTTCAGCTCCTACCATTCAAC…	scavenger receptor domain
CL1178Ct1	GTGGTTTGTTTGGTAAAGGGTCAGGAAGAGTTTTGTTAAGTGGTCTAAACTGTGCCGGCAGTGAATCTTCTCTCGCACTTTGTCCCAATCCTGGATGGGGTAATAACCATTGTGGACACGAAAACGATGCCGGAGTAGTGTGCAAAACGTCCAAGGCATTTGAAAAAGATCTAGAAGTACGTTTAAATGGATCGTCCAGTTCCTACCAAGGTCGCGTGGAAGTGAGATATGCTGGTATCTGGGGAACCATAGACGACAACGGCTGGGATATCCTTGATGCAACTGTCGTTTGCCGTCAGTTAGGATACGCAGGAGCCGTGAGCGCGTTCACTGGAGGTAGATTTCGAAGTGGGAAGGGACCAGTTTGGTTTTCTAACGTTCACTGTAATGGTGATGAAA…	scavenger receptor domain
CL3310Ct1	ACAATTCCTGAAAGGAATTTGACACTTATTGTTTTGTCCTCCAAATCCCTAAGTGCTGCAAGGCGGGTCTATTAATACCAGTACTGTTGATCGTTTGGTCGTTTTTCACCGGTCAAGTCCTGTCTACATTGAAACATCAAGTTTTGTACATCAGCTTCCAGCTCCATAGGAGTGGTAGGCGATGAGTAGCGACGGAATGGCTGGCCTTTATGATCGATCAGAATTTTCTCAAAATTCCAGCTTATGTCGTTGTTGCGAATTGGTGACCAGAAGATTGTAGAAGTGTCGTCTGTTATGAAATTAGCTGGTACGGGACATAAGATTCTTTAGAAAGGTATAAATGCCACTTTCGTTGACCCCATTCACATCACTCTTATTGAAGATAGGAAAGTTTGGAAC…	secretory glutathione peroxidase
av02084e15	GATTTTGGAGAAGTTTGTGATCGGGTTATTTATGTACCGTAAAATACTGTAAACACCAGAATGAGTGCACCAACAACATCATCAAGTAGTGGCGATCCAAGCTCGCACTCTTCTTCTTCCCAAAGTCAAAGCCAATCCGTGCCATCTACGCTTGACACGGTATCCACACAAGATGTTGTCGATGGTCTGGACGATGGCGAGCAAGAACAGAATATCCCACAACCTTGGGGTCGGTTATTTCCTATCGGAAAAGGCTTCAAGTTAGTCGAGCTGTACGACGATGATTATTCATTTGGACGTGGTTCCATGAACAAGATGCAATTTGAATCAAGAGATTTTCAAAATAACCCACATTACCAAGCTTTAAGTACAAAACACTACAAACTTTACAGGGAAAGA…	Serine/threonine-protein kinase Chk2 (EC 2.7.11.1)
av02098a13	AACAAAAGCTCAGAGAAGAATCAAGAGCTGTATTCCTGCAAAGAAAGAGTAGAGAACTTCTAGACAATGAAGAGCTGCAGAATCTTTGGTTCCTTTTGGATAAGCACCACACACCTCCAGTTATTGGAGATGAACAGATGATAAATTATGAAGATTTTTTGAAAGTTGCTTCTCAAGCAGGAGCAAAATGCAGACCATTCTTCACTGCAACTGTCTTCAGCAAGTTGTACCAGAGTGATCCTTTTGGAAGGATTTCAATTATGCAGTTCTTCAATTATGTTATGAGAAAAGTCTGGCTTCACCAAACAAGAATTGGATTATCTCTTTATGATGTTGCTGGCCAGGGGTACCTCAAAGAATCTGATCTGGAGAATTACATCCTTGAACTCATACCCACAC…	Serine/threonine-protein phosphatase 2A regulatory subunit B'' subunit gamma
av02069c14	ATTGTTCTTATGGAAGGTATGCCGAAAGGCTTATGCTTCAACGACCTCAAAACAAGTTTACTGTCCATACCTGGTGTAGAGGCTGTTCACGATCTTCACGTGTGGTCGTTAACTGTAGGAACCGACGCGCTGTCCGTCCATCTTGTTATTGCTGACGATTCCAACTCACAGAAAATCTTAGAAGAAGCTTCGACGCTTTGTAGTAAACAGTTTGACATCAAACACAGCACCATTCAAATCGAAACTCACTCAGACGAGCGAGAAAGTTGTAAAGTATGCGATGAGCCACAGGACTAGACCAAGCGCGCGTTTATTGGTAACATAAGATCTGGGACATTGTGAGCCATTGTTGGACATTTTTGGAAATAAGTTTTCCATTATTTGGCCTGTATTTGAGCT…	SLC30a2, Zinc transporter 2 (ZnT-2)
av01002c14	CTGTACTGAAGAAAACCTTGGTATTGATCCACGCATCACCAGGTTCGTGTTACCCCTTGGAGCGACAGTCAACATGGATGGTACTGCTCTGTATGAGGGTGTAGGTGCCATATGGATTGCTCAAATAAACAATATACCACTCAGCATTGGGCAAATCATCACGACAAGCCTCACTGCCACTGCTGCAGCCATTGGAGCCGCCGCTGTCCCATCAGCGGGTCTTATCACCATGGTGATTGTCTGTCAAGCAATCAACGTCCCACCAGATGACATCGGTCTAATTTTCGCGGTAGACTGGTTCATAGATCGATTCCGTGGTCTTCCGAACATCATGGGTGACGCATATGGCAGCAGTATTGTAGAGAAGTTATCCAAGCATGAACTGATGGAAGAAGTTCC…	Solute carrier family 1 member 1
av02080l23	GGAATCGTGTTGTTGGGGAAAACAATGCCTATTGTTCACTTGGTCAAAATGGCAGATGACCTTGGTATTCCTAGCTCACGGTCGTCCTGGATGTACTTCATCAGTGGCATTTCAACGGCATTTTCAAGGTTTTGTACTGGAAGACTTTCCGACACTGGATTCTTCTCGTTACTTCACATCTTCCATTTTGGAGTATTCTTAATGGCCATAGCCAATTTTCTACTTCCTCTGACGAACAAACTCGAGTATCTGTTAGTGTATGCCTGTGTAATGGGATTGGGTGATGGAGCTTTTATTGTTTCGCTGTTTTGTAAGATACTGAACCTGTTTGGTCGTAAGCATGGTTTCGGCTGGTTCATACTTTTTATGAGTATAGGTGACTTTGCTGGACCTCCACTG…	Solute carrier family 16 member 12, Monocarboxylate transporter 12
av01044l16	GTTAGCTGCTGGGATGGGTGTTCAATTCTTTTTTATGGCTATCACGAGTACTGCTGGACCTCCCCTTGCAGGAATTGTATACGACCTTTCCAGCTCCTACCAGATTGCCTTCTATGCTTCAGGAGCGAGTGCAACACTCGGCTGTTGTTTGTTATTCTTAGTCCCTCTCCTCATGCCTGATCCAATCACAGACGAAATACGCATGCGTTCTAATACTACTACATCACGTGACAGCGAAAAGCAATTATTGAACAGTACGCGTTCACCAGTTTTATCACAGGATTATGATTATGAAAGTAAAGACCAAATGCCTCCTACTATCACATTACGGAGCGGAGCAACAAGACCCGCAAGTATTAGAAATTCTTTCCTCGATAGATATTGGGACATTCCCAAGAG…	Solute carrier family 16 member 8/10, Monocarboxylate transporter 8-10
av02105l06	ATCTTCATAAACGTCATCATAATGAGCGTCTGTTATGTACCATGCATTTTTATTAGTTGGATGACAGTTCTTAAGTTTGGTCGCCGTCTACCATTCTTTACTCTCCACTTCATGGCGGCCACTATGTTAATTTCCTTTCCCTTCATTCCAAAAACATATGCTATGGTAACAACTGCTTTCGCCTTAATGGGAAAAGCATTCATGGCTGCTAACTTCACTAACATATACTTGATCACGTCAGAGATTTATCCAACCATGATAAGGAATATTGGAATCGGTACAGGTTCTATGACGGCTCGGTTTGGGGCAATTCTAGCTCCTTACTTTGTGATGATGGCTCAGCTTCCCGGACTCTCAATAACCTTTCCGATGTGTATTTTCGGTGGTCTTGCCATTGTC…	Solute carrier family 22 member 5
CL232Ct1	CAGGAGTCAAGATGGCGGACAGCGAGTCTCCAGCTCTCTTCGACGATGAAACTTCTCCAAAAGAAACAACCGAAGAACCGTCATCCGACCTCTTTGGAGAAACTACTGAAATATCTCTAGACTCTGATGACAAGAAGGAGAGTGAGCCTGCAAAGGTGGAAGTAGAGAGTCCGAAGAAAGAGCAAAGTGAAGAGGAGACGTCGGCTGAAAAACCAAAAGATGAACCCAAAGGTGCTGCCTCCGTTGATGTCACAAACTTGTCCGAGCCTGAAGAAGCTCCTAAGAAAGAAGACAAACCCAAGCCTAAGCCAGAGAAGAAAGTTGAAGAAGAAGAGGTTGAAGAGGAAACAGATACATTTGACTTGGACATCAAAGTCATGGATCCAGAGAAAGTTGGCG…	Sorting nexin-2
av01041f18	GTTGGAGCACTGCTTGGTTCATGGGCAAGATTTGCGCCCACAAAGGTCCCAGACCCATACATTGGAACACCGTTTGCAGTGATTTTACCAGGACCAGACAGAATAATGACCATGATTTGCCGATTTATTTTTGGGATCCTTGTACTTGCTCCATCACGTAGCTTCATGAAGGCCTTAATACACACAGTTGTACCTAGGGTCTTGCCGAAAAACTTCACAGACTCTATGAGTGATAAAGAATTCATAGAACTGGTTCACCGTTTTGTTACCTATTCTTTTGTTGGATTTAATGCCGTTTTTGTGGTTCCCAAATGTTTTGTCTTCTTTGGGATCTGATTTAAAATAACAATTTTTTAAAAACATCCTTGTCACAGAATATTTGATCTGGGATCATGAAGA…	sphingosine 1-phosphate phosphatase 2-like protein
CL1127Ct1	GTTTCCCCTCATGTAGGGGAATATCCAATCATCAGGATCATCTTTCTCCCCATCACTTTCTTCCCCTGAACTGCTATCGTCGTCATCACCATGATTTTGTTTCCATCTTTTATATCGTTCTATTAATTCAACCAAAAAGCTATTCTTTTTTGCAGTTCTAATGAATCTATGTTTTAGAAGCTCCTTTGCAGTTGGTCTATCATTGGGATCTTTATTTAAACACAATGAAACAAACTCCTTGAATCCCTTGCTGAAGTTGCCAGTGAGTTCAGGAGGATTATTTTTTGGGATCAAGAAGAGTACCCTCATTGGATGAAGGTCTGAATTGGGTGGCTCGCCTTTTGCTAACTCTATTGCTGTAATTCCAAGGGACCAGATATCTGCCTTGGAGTCATAAGC…	STE20
CL485Ct1	AGGAACAACATGAAAAGATATTTTTTTATTAAACGCTTTAAACCAGTCAATCGGGTATTTGTTTCCATAATAATTATTATGATGACCAAGGATTTCTTAATATCTAGCTAAGAAATTTTAGAAAGATTGACATTGTTACAAAATAAAGGAAATTATAATGTCATATAATGACTTAACAATACTATTTAAATTTATTACAAAGTTTTGGTCACCAGTACATACACTTTAAATAAACTAAAGTCAAAATTATAGGTGGTAAAATGAACTACCGATCAGTTTTGCCTATGCTTCCCTCTACCTGGATGGTGTTGATTTAGTGTCAGTTCATAACCTCTGACTTGCCATTTGGTTGCCTGAGCTGTGAGACAACATATAGCACCCAAGTTAAGCCATTCCACC…	Sterol regulatory element-binding protein 1 (SREBP-1)
CL3716Ct1	AGCCTTTGCAAGGATGGGAAAAACATACTTTAAGCAAGAAAAATATGAGGATGCCTTCACCTATTACCAAAAGTCTATTACAGAGCACCGGTCACCTGATATTGCTAAGAAATTGTTGCAGATAGAAAAAATAATCAAAGAAAAAGAAAGAGTGGCTTATATTGACCCAGAAAAAGCTTTAGAGGAAAAAGGCAAGGGAAATGAATTGTTCAAAAAAGGTGATTACCCTGGTGCACTTAAGTCCTATAATGAAGCCATCAAAAGAAATCCTGAAGATGCCAAGCTATACAGTAACCGTGCAGCTACTTACCAGAAGCTGGCAGCCTTTGAGTTAGCAGAGAAGGACTGCAATGAATGTATCAGGCTTGATCCTAATTTTGTAAAGGGATATACCAGAAA…	Stress-induced-phosphoprotein 1 (STI1) (Hsc70/Hsp90-organizing protein) (Hop) (Transformation-sensitive protein IEF SSP 3521) (NY-REN-11 antigen)
av02074d19	TTGATCCAAGCAATCAACAGTACAAAGATATTCTAAAACAAATTGAAGTGGCTGTAAGCAAACACCAAGGAGATGTAAATCCAGTGCTGTCACAACTAGATGTTATACTTTGGAGACCATGGTTACAATCTTGCTGTAATTACCCATATTGTAAATGCATTGAAAACGTCACTAGACTCACTCATTATCCCTCTAACAAAAAGTAGTAACATCTCTCATGCAATTCATCTTACAACTTGTTTAATACCGTCATTATGAGTTGATTTCTGAAGGAGGAAAAACTCAACACATTTATATTTCCTGACCATACAAAAATGTTTTAAATAACCTTTTAATCAACAAATGAAGGTTCATAGTAATAAATGCATTGGTCATGTCCTTTCCTTTTCTTTCATGAAA…	Sulfuric ester hydrolases
CL363Ct1	GTGTAAAAGAGACAAGTTCTTAAAGACTTTTGGAGTAAATACACTTTGTCACTATGAAGTGCAGCTTGCTCGCCAGCGTTGTTGCTGTTCTCATCGTTTCTTCTACTAGTTTGCCAATGTTGGAGCTCAAGCCTGCAGTCAAGCTTCACAAACAAGGCGAAAACGTTGGAAATCTTGCAGAAGTTGCCAAATCCCTTGGCTTGACCAAGTTGTTAAGCGCTGCTGAGGAAGCCGAAATCGCGGGAAAATTGGTGGACGGAGAGAACCTGACCTTATTCGGCCCCACCAACGAAGCATTTGATACCATTCCTGAACCCTACAAGGAGATAATAGCAAATAAAACTATCTCCTTGAAGGAGGTGTTACTCTTTCATATCATAAAGTCAGTAGTGTACGCTA…	Sym32
av01041h03	GGCGGCGTACAGAGGAGTAAACAGAGGGAAGAGCAGCAATCCAAGTAACCCCTTCCAAGACGACTTCGAAGACGATTTTGAACATGTCAACAAAGATTTACTCCAGAAGCAGATGAGAGAGACACAACAGCGAAGTTTAGACAGTACAAAGCGGTCATTAGCTTTGATAGAAGATTCACATGATGTGGCCATCAAGACTGCTGAAGAACTGCAATACCAAGGCGAACAGTTGAACCGTATAGAAAGAAACCTTGATGTTATCCATGATGATATGGCTGTGGCTAATAGACACATCTCGAATATGAAGAGCGTTTGGAATTCCATGGCGAATTATTTCAAGAAACCTCCAAAGCAGACCGCTTCACTTACCACTTCACATGAACCTGAAATTACAAATGC…	Synaptosomal-associated protein 29 (SNAP-29) (Vesicle-membrane fusion protein SNAP-29) (Soluble 29 kDa NSF attachment protein)
av01033d12	GTGAGCTGCCGTTTTGACGGCGAAAAAGAACTGATTTGACTAATAGAAAAAAATGTCTATCAAAAAACCTCGATGTGTAGGAGTCGACTCGTGTGGTTTGTTTGCGGTGTGAAGTCTCATAACCCTGTTTTGCAATTCTATATTCAAATTCCCTGGAATTCTGGGAGTTCATTATGTTATTCTTCGGTTCGATTCCCACTGCATGAACGTTCCATATTTCACGACAAAAGAGAAACTCATTAATGATAAATGAGGAAAGGCCTACCTTTGCCAGCATATTTGATCTCCCAAGTTTGTTTTTGATCTTCAAGAGGAAAAATGAGCGTTGATTCAATCAAGGAGTCTTTGAAAAAAGTGCCAATATGGATCATCGCAGTGGCTGGACTCATAGCGGCTCTT…	Synaptotagmin (p65)
av02071b13	GAAAAAGCCCTTTGGTCATAATCAAACCCAAGCGTCTATTCTAGAGAACCGCACAATATTAAAGGCAAAGGAAGTGGATTTCCCAAACAAACCAGTCATCAGTAATGAAGCCAAGAACTTTATCCGTCGGTGTTTAGCGTACAGAAAAGAAGACCGAGTAGATGTACTGACCTTAAGTGAAGACTCGTACCTCAGACCGTCCAGTAAGAAGTCCTCATCCACACAAAACTCACAAAGCAGTACCTCCTCATCGTGATACACCAACACAGCTTTCATTGTTTAGTTATCTAATGCGACTATATTTTTATATTGTCTCAGTATATAAAGGTAGAGTGAACCTGGCGTTTGGGATATACCCACTCAGTTTTTTCTTCCTAGGGAAAATCTTTGCATTGCAGA…	Tousled-like kinase 1 (EC 2.7.11.1)
av01029c01	GAGGAAGGAAGGTAGAAGTACATTAGAGGCCTAGTAAAACATGTTTGGGAATTATTATTTTGCTATTGTAGGACATCATGATAACCCAGTGTACGAGAAAGAATTCAATCCACAGATGAAATCTATGGATTCATCTCAAGGAGATCAATCTTATAAGAAAGATGATCATCGACATCTAAATCAATTTATCGTTCATGCTGCTTTGGATCTTGTCGACGAGTTGATGTGGGGTACAAACAACATGTATTTGAAAAGCGTTGACAAGTTTAACGAATGGTTTGTTTCTGCTTTTGTAACAGCTGGAGGAATGAGATTTATGATGCTACATGATTTAAAGAATGAAGATGGCATCAAAAACTTTTTAAATGATGTTTATGAAATATTTATTAAGGTTGTCAT…	Trafficking protein particle complex I subunit 2 (Sedlin)
CL2824Ct1	AAAATACCTGTTTTTAAAAACCCCAGACCTTGTTTACGATCCAGTCAAGAATAGAAGCTACTGGATCCGACACTAAATTACACAAGGGATCTCTATGTAAACTAAACATTACAATCATGAATACCCACGGAAAAGACCATGTGTCATCACCCCCTCCCCCCATGGGGAATCAACAACGCGAACTCTTATACGAAGTCGCCGTGGACACTAACTTGTGGATGATTTCGGGCAAGAATAGTGGTGTGGTTGCCATGCCGATGGTTTTCATGGCAACATGTGACGTCGCCCTTGACGTCATACCTCAGACGGGAGGGTATCTTCCGTTACCCGACGTAAAGTTGAAATCATACGAACGGCATAACGAGGGAAAGGGGGGCGAGAAAAAATCAGAAACTGCTG…	Trafficking protein particle complex II subunit 10 (TMEM1)
av02125c09	CTGGAATGGGCTCTTTGGTTGGAAGATGTTCAGTATGTACCAGAAACAAGTACTGCGAGAGCTGCAAAGAGAAGTTGGCCTAAACAGACAGACCCCCAACCCATTCCTCACCTCCGTCGACGGAAATACGACTCATCGCCTCCTCGATATGGCACGCGGCAGCCGTCCACTAGTCGTTAACTTCGGTAGTTGCACGTGTCCAGTGTTCATGGAAAGACTGCAGCAATTTGGAGAGATCGTCGAGGAGTTCAGCACCATTGCAGACTTTGTAACGATTTACATCGCAGAAGCGCACCCGACAGATGAATGGAAGCTTAAGAACATGCCCGAGATCCCTCAGCACAAGATCCTGGAGGAACGTTGCAGGGCTGCGCAGTTGCTTCTCAATTCAAAGCTCAA…	Type III iodothyronine deiodinase
av01002j09	GCCTTAGACAGACAGCTATCTGCCGAGGAGAACCAATATCAAACAGTTGGCAAGCCTGCTAACTGGGAGGTACCTAAGAGATGTTTGACCATGGATCAAGGACTGGGGGCTGGACATTTTGGTAAAGTTATGAAAGCGTTTATGAAGACAGAGAATGGAATGAAAACTGTAGCTGTCAAGATGTTAAAAGCAAATGCTGATTCTCTACACAAGAAGGAATTTCTAGCAGAACTGGACCTGATGAAAAACATGAAACCTCATCCGAACATTGTTTGTTTAATTGGAAGCTGTACTAAAGGGGAAGACCCGTACATCATAGTAGAGTACTGTGCTCTGGGCAGTCTACAGGACCTGCTCAGGAAGAGCCGAGGTAATCGAGTGTATTCCAACCTAGCAGGA…	Tyrosine kinase receptor (Tyr,K Receptor)
av02120p17	AAAGAACTTATGACAAAGTTATTCACTAAATTGGATGCTTTGTCAAACTTCCACTTCACACCTAAACCTCTGAAACCTGAGGTCAAGATAGTAACAAACACACCAGTTATAAGCATGGAAGAAGTGGCTCCAGTAGCTGCAAGTGATGCCATGTTACTAGCACCTGAAGAAACACATGAGAAAAAGGTTGAATTGAAAGGAGACGCTGAGAAGACAGACACAGATAGAAAACGAGAAAGACGAGCCAAGAAACTAAAGCAAAAAGTGAAAGCAAAAGAACAATTAAAGAAGAAAAAGCTGGTGAATAAATTAAATCCTGGTCTGGGAAATAAATATGCAAAACAAAAAGCATTAAAGGACCTTGAGAAGGAAAGCAAATCTTCCAAGAATATTTCAGTT…	U3 small nucleolar ribonucleoprotein protein MPP10 (M phase phosphoprotein 10)
av02102b09	GCGAATAAGCAAGTATTAATCCATCGGCATCCCTTTATTCTTACCCTTCAACTGAAAAGGTTTGACTCTAATCACATTTTTGGTGGTAAAGTAACAAAAGAGGTTGAATATACTGAATACCTTGACCTGAGGCCGTTCATGACCAATTCAAAGGGTCCACCTCTAAGGTACAGACTGTATGCTGTATTAGTTCATTCTGGCTACTCAAGCAATTCAGGACATTACTACTGTTATGTCAGAGCATCCAACAACAGCTGGTATAATATGAATGACTCTGTGGTTCGGCAAGTCAGTCTCAACAATGTTCTTTCTCAACAAGCATACCTCTTATTTTACTCCAAGATTCCTGATAATACAGCACAACCGGAGAAAAAGCCATTTTCTCCAATTGCCACAAAA…	Ubiquitin carboxyl-terminal hydrolase 36 (EC 3.1.2.15) (Ubiquitin thioesterase 36) (Ubiquitin-specific-processing protease 36) (Deubiquitinating enzyme 36)
av01023c17	GttgtatggtactataggccccttgcagcacgtcggagtgcagctcaatttggtggacaaaacagtaggttccaggaaattgaagtACGTGGTATCAAAGATGTGCTTGTCATGGAGGAAATGGATATTGTCGGTCCAAATCCAGTTAGCTAGATCAGGGCTTAGCTTGATAGGTACTTGTATGGGTGAGGCATTAGGGGTGTGACGCTCGTAGAATAACATGTAGGCACTGTGGGTCTTCTCGAAGGAGAGCTCCATGAACTTCTCTGACACTACATCATATGTCTTGGTCTATAAAGATATACAGAATATACAATTTTAATACCATGAATTGTGCTTATGAGTGTCAAATAAGACTTCATATACAAGGACAAGTTTCTTTTGTGTATTTGGTGATTC…	Ubiquitin thioesterase 34 (Ubiquitin hydrolase 34)
av02079d19	CAGAAACAGAGTCTATTTTTCACGACGAATTCTTTGAGTCGCAAGACTTGGTGGTAAATGCTTTGGATAATATTGAAGCCAGGAGATATGTTGACAGTCGATGTGTACAGAACCAAAGAGGTCTTTTAGAGACTGGAACAATGGGCGCTAATGGACACATACAAATCATAGTTCCACATCTAACTGAGAATTATACTAGTCAGCGTGATCCAGAGGACAAGGAATTTCCATTTTGTACCCTAAAATCCTTTCCTTCTGTTATTGAGCACACTATACAATGGGCAAGAGATAAGTTTGAAAGTTTATTTGTCCAAAAAGTTGAGTTCTTCAGTAAGTTTTGGGCGCTACACGAAACACTGGAAAACGTCAAAAAGAACGTTGATAGCCTCGATGGAAAAG…	Ubiquitin-like modifier-activating enzyme 6 (Ubiquitin-activating enzyme E1-like protein 2) (Monocyte protein 4) (MOP-4) (Ubiquitin-activating enzyme 6)
av02069f08	GAGTAGGAGATCAATGTCGAACCTATGCAAACGCCACAGATTGTTCGTGAAGTTTCACGACTTGAACTGGGACGACTGGATTATCGCCCCGCGCGGATTCAGTGCTTATTACTGCATGGGAACATGTCCTGAGATAATCGAGAAGTACTTTAATCCTACTAACCATGCTATTATTCAGAACCTGATTCATCACAGACGAAGCAAAGCAGTTCCTGCAGCGTGCTGTGTGCCCACCAAACTCCATTCAATAACTATGTTATATTTTGAGCTGGATGGGAGCATTGTCATGAAGGAGTACGGAGAAATGGTTGCCTCTTCATGTGGTTGTCGGTGACATCACTTCCAACTCATGCAATGTTCAGACTGATGTAAAGATTGAGTACAGATTGACAACACACT…	Univin precursor
av01009g10	CGACTTTGTCCGATCCAACTCGCCATTATTGGTATGGCGGAGGTGTGGAAAATGACGCTCACCTTGATGGATGGTACAGATTTAGTGGAAAAGCAGGCAGAAGAATGCTCACGAGCTGTTTGAAAATGAACAAATGCAATACTGCTTGTCTGGGGCATTTGGTTGGTAGCCATCCTTCCCAAGCAGCGGGCATAGTGACTCGCAAAGCGTGCTTCAGTTGCTATGACAAATGCTGTTCCAGTACTACTTATATCAAAGTTAGGAATTGTGGATCTTTCTACGTGTATAGGTTAAAATCAATACCTTACCCCGCGCGGCTTCGTTACTGTGGGGAATAACGATGAAAAGGACGGTTGCGAAAAAAGATGAATTAATAAAAATACCAGTTAGATGAAATTC…	Uromodulin domain (URO domain)
av02075n23	CACTGCTGCAAAAGTTAACAGATGCAATAGTGGAGTATTTAGTATTACAAGTTAAGGCAGGGGCACAGATTCTACAGGTTTTCGAGTCTCATGCAGGAATACTTGGCTATGACACATTCATGTTGTATTCCTTTCCATATTTAAAACAAATAGCTGAGAGAGTCAAAGAAAAACTTGGTTCAGATGCGGTTCCTATGACTGTATTTGCTAAAGGTGGTCATTATGCAGTAAAGGAATTGTCCAACTGTGGTTATGATGTGATTGGCCTTGACTGGACAGTGTCACCAGAAGATGCAAGGATTCTTGCTTCAACAATGACTCTTCAAGGAAACATGGATCCTGCAGCTTTGTATGCAAGCCATGATGAAATCAAGCGGTCTGTGAAGCAAATGATCCGTA…	Uroporphyrinogen decarboxylase (EC 4.1.1.37)
CL2856Ct1	GTTCCTGGGACATTTGGCTTGCCTATAACAGTGGCCTTGTGAATCAGAACTTCTTTCCGGATTTGATTTATCGGAACAGTAACCATTGCTCGCCAGTGGTACTGTAGATCCCCTGACCGGAAAACGGACAAGATTTAAACAATATGGACCTAATGAACGGTAGTGTTCCATCTGATACCATGTTCTCGAGCGGTTCAATGTACGCTGGATCTCCAGGGTTCACTGTCCCACACACCGAAATACCTCCTAATTACGGCGAAAATCTCACCAGTAATGGTGCATTGGACATCGAAGGATACCAACCAACATACGCTGAGGCATTTCCTCCTCTACCTTGCTCAAATTCACCAGATCAACCCCCAACTACTGCACCAAAATGGCGAGGAACAGGACCACTTC…	Vigilin
av01017f01	GTAGCTAGCTTTATTGACGTCTAAGTGCTACCGGGAGCAAGAGCCATGGGAAAGAAAAGTAGTAAAATGAAGAAGCTCTCCGACGAAGAGGTCCTGGAGCTTCGAAAGTCAACCGAGTTCACTGAAGACGAACTGCAAAAATGGTACAACGCTTTCAAAGACAAATGCCCGAAAGGAAAAATGTCGAAGACGAAATTCAGTGAGTTGTACTGCAAGGCTTTCAAGACAGGTGATGCTACAATATTCGCTGGGCATGTGTTTCGCACATTTGACAAAAATAACGACGGAACTATAGACTTCCATGATTTTATTCAAGGGCTTTCCATAATTATGCGAGGAGGCAAGGAAATGAA	Visinin-like protein 1
av01041h20	GGCGAGGCCACGCCCAGTGATAAATGTGTATATTCACCTGAAGGAGACGAAGAAAAGCATAAGCAGGCACAGAAGAAAGAAAAGGAAAGGAATGGAAAAAGATCTCACAAAGCTCACCAAATTAAGATGTCACATAAGATAATGTTGGCTTTGTTTGGATGTTATGTTGGAGTACAGTGCTTTCTGCCTTACTCACATTTCATTACTAAGGGCTACAGTGGATGGACCCAGGGTCTTTATGGGTACTCCTGGGACATGATGGTCCATTCTTGGAGCACCCAGCATGTGCGTATCAATGTTGTAGATGAGGTCACTGGGAACAGCGTGTTCATCAGACCCGGGGCTTTTATCGGAGGCGGCAGAAGGCGTCATTCCAGGTGGAACTCCCACCCCGACATG…	Vitamin K-dependent gamma-carboxylase
CL2771Ct1	GAGAGATCAGGCGTTTTCTTCAAAATATTTTTCTCAGTTTTTGCTGTAATTTGTTTGGTTCAAAGCTGAACAGTTAGCCAGACATCAGCTCCAGCGCATTCTGGTTTCTGCGGTTTCCTTTTCTCCGCGAAAAGAAGCCTAAAAACTGATTCAAACGGTTGAATCATACAATGAGCATTTGAGTTCTGCTGCAGGTGGCTTAAGAAAGAAAGAAATGGCTGCGGACAGGAGCGAGGAAACAGCTGATGATGCTAGACGAGGGCGAAGCAAGAAAGAATGGGTTGAGGGTGGTTGTTGGGTGTTCCAGAATCTAATCGGGAAGATGTTGACAGGGGTCACGTGGCAAATGACGGTCATCCTATTGGTTCTTATTGAAGTCGTCATCAACATCATTCTTCT…	Voltage-gated Hydrogen channel 1 (HVCN1)
av02093f20	AAAAAGAAGAGAAAATCACTGCATCCTACCAAGAAGGCGTCATCTCGTCCTGATAAGCACGTGAAAACCACGGCGGACCATCCTCAAACTGGCACCCAAAAAGACAATACGAGAAGCAGTGATGAAAGGGTACAGCATCCTGTTACAGTTGAATCGCTCAAAAAGAAACTCGAACCAAAGACTAAAGCTTCGAAGTCACTGTCCACCTCTAAAGCAAGAGCGTCTGTGTTTGAAGGACATACTGGTGCCGTGTGTGCACTCAAGGTATCCCAAGGAAAGCTCTTTACATGTTCAGCTGACAAGACAACCAAAGCTTTCGACATCCAGACTGGTGAATGTTTAAAGGAATACAAAGGTCATCATCATGCTGTTAACTGTCTCGAGATATCGGATAACGGC…	Zinc finger protein 106 homolog (Zfp-106) (Zinc finger protein 474)
CL187Ct1	GAAGATGGTTTTCTAGAAGTGAAAGTTTATTAGACATTTTGTCCTGATAGGTACAAGTCTAACATGTTGTTATTTTACAATTTCACTTCAATTTTATTCTAAAAAAAAGTTCTAAAAACCACAGGGAAAATAAAGAATAAGTAAAGGAAGGTAAAAATGCTGCTTTGAAAAGCAAAATACACTTCAAAATAAAATAAAAACCTAAGAAAATGGAAATCAGTGCTAAAAAACTTATCATTCCAACTCAAAAAAAAGCTTCAAAAATGTAAAAAGTTTGAACTATAGAACTCATGCTTCTTGCTGTACAAGGAGTTTAGCGCCATTAGTATGGGTCTGCCTGCGTTTGTATATAATGACAATAGCAACTACGAGACAAAGGACCAGGAAACCGAGCACTCC…	zona pellucida-like domain-containing protein 1 (ZP domain)

## Sheet: Cnidarian Seq
Key	Sequence name	organism	cDNA seq	Protein	Prot seq
1	Nv_Cab45 jgi|Nemve1|102868|e_gw.66.48.1_corrected_JGI_CAGH7712	Nematostella vectensis	ATGATTAAAAGCAGCGAACTTTTACCGGCCGATCATGTCGAGGGCTCGAAACTCGAACGAGATGGAGACATAAACAAGGACTTCCATCACGAAGCCTTCCTCGGCAAACTCATCAAAGACGGCACGCTTACATTCGAGAATAAAATGGGCTACAAAAAGTTGATAGAGATCTTTCATCAAGTTGATTACGACAAGGATCATTTAGTCAGCAAAGACGAGCTAAGTTACTGGATTCACGAAAGAATTCTTGAGCATGTCGAAGAAGCTCGGTTAAGAAATGAAGGTTTATTCAAGTCGGCGGATTTGAACAAAGACGGATCGATTACGTGGCTGGAATACAGGACAAAGCTACTTGTGGGAGATGGGAATGCGACGGTTAGTCCTAAAGTGCTCCACGAG…	Calu	MIKSSELLPADHVEGSKLERDGDINKDFHHEAFLGKLIKDGTLTFENKMGYKKLIEIFHQVDYDKDHLVSKDELSYWIHERILEHVEEARLRNEGLFKSADLNKDGSITWLEYRTKLLVGDGNATVSPKVLHEQGEDGGLPDEYGHWKKADVNQDGKIDVTEFLYFQHPEYNPETIKKMAEDMLVNFDRNGDKIMTGDEFLALPPGEVDPDQAAAEKEYKEDRKREFKLMDKNGDGVVKLDELALYLDPRNEQHAANEASYLISVADKNKDAKLSELEMLQNYQLFTGSSLANFAGVLHDEF*
2	Nv_CALUa jgi|Nemve1|184260|estExt_GenewiseH_1.C_550230_extended	Nematostella vectensis	ATGGTACAGTGTACAGCGTCCGTCATCTTCGCGGTGGTCTTGGTGAGATCGGTGTATTCAAGTGTCGAGTCTTTGCACGATATGGGCGGTGGGAAAATGCACAGCGCGCACGATGATCATGTAGCCTTTCTAGGTGAGGAGATGGCAAAAGAGTTCGAGAATCTGAGTCCAGAGGAAGCGCGCAGGCGACTCAGAATGCTGGTTCCACGAATTGACATCAACAAAGATGGATTTGTAGAGGAAGCCGAACTAGAAATCTGGATCCGGCACAAAATGAAGAAATGGGAAGTCGAAGAAGACGTAGACGCCATATTTAGAGACATGGATTTTAACAACGACAATCACGCCACGTGGAAAGAATTCATGATGAGAACTTATGGATTTACCGATGAAGATATT…	Calu	MVQCTASVIFAVVLVRSVYSSVESLHDMGGGMHSAHDDHVAFLGEEMAKEFENLSPEEARRRLRMLVPRIDINKDGFVEEAELEIWIRHKMKKWEVEEDVDAIFRDMDFNNDNHATWKEFMMRTYGFTDEDINKKWERNNLKDYIEDDRRKWKYADQDKDSRLTREEYEYFHHPKEHEVMIPYIAMKVMLEGDKDKDGFLSLQEYLDWLEMPDFHIMDKRDFEEKHDQNKDGKLDLKEVEDWRRPKNFNKALEEAQHLIEHADLNGDGKLSADEIVTSHEFFAGSYATQFGQTFHDEF*
3	Nv_CALUb jgi|Nemve1|190767|estExt_GenewiseH_1.C_1800042	Nematostella vectensis	ATGGCAACGAAATTCGTGGTTCTTTTTGCACTTCTAACCGTAGCCCTGGGCCATGCCGAATCTGATAAGAGGCCAAAAACTCACACAGACAAGCTATCCGAAGCTGAGCACTTCGATAAAGAGGGCGAGCACAACCCGGACTACGACCATGAAGCATTCTTAGGCACAGAGAAGGAAGAATTCGACCACTTACCGCCAGAAGAAGCCAAGAAAAGGCTCCGGGCTTTGATACGTGAAGTCGATAATAACAAAGATGGAGCTGTCACAACCGAAGAGCTTACGGACTGGGTGAAGGGGGTCTTCAAAAAACGCTCTATGGAAGGAGTGGATAACGATTTAAAGGAGAAAGATGCCAACGAAGACGGTAAAGTAGACTGGAATGAGTACAGCAAAGGAACT…	Calu	MATKFVVLFALLTVALGHAESDKRPKTHTDKLSEAEHFDKEGEHNPDYDHEAFLGTEKEEFDHLPPEEAKKRLRALIREVDNNKDGAVTTEELTDWVKGVFKKRSMEGVDNDLKEKDANEDGKVDWNEYSKGTYGDQTEDDEEMKEFLRRDKRRFDAADTNKDGFLTREEMAIFLHPESSPEMSEVHILETIEDIDRDKDGLISLKEFLGEYEEEPGEVPDWVKDETNRFNEEYDKNKDGKLDKEEVRLWILPETDHLMAAEEAKHLVSSADDNSDGKLTIEEIEKNYAVFVGSEATDYGRALPKEEL*
4	Nv_CALUc jgi|Nemve1|138173|e_gw.424.6.1_extended	Nematostella vectensis	ATGACACAGTTCAAGAAAATTGTTTTCTTGTTAATTGTGGTTTCAGTCTTTAGCATAAACGCTGGGAAATCGAAAGGGAAGAAGCAGCCACCGATTCCTCCAAATAATGAAGACTCATTTTCTGAGCAAGACCATTTCCCCGGCGGAGAGCATTCCTCAAAATACGACCATGATGCTTTTCTCGGCGAAGACCAGGCGGCTGAATTCGACGAGTTGACCCCTAAACAAACCAAACAACGGCTCAGAGAGCTGTTTCCTAAAATAGACGTAGACCAAGATCAGAAAATCTCGCTGAAAGAACTGGTTGAATGGATTGATGTAAACATGAAGAAGCACACGAGAAAAAGCTCAGAGTCCCGTATGGAACAGATGGACAAGAACAAGGACGGCAAGGTCTCA…	Calu	MTQFKKIVFLLIVVSVFSINAGKSKGKKQPPIPPNNEDSFSEQDHFPGGEHSSKYDHDAFLGEDQAAEFDELTPKQTKQRLRELFPKIDVDQDQKISLKELVEWIDVNMKKHTRKSSESRMEQMDKNKDGKVSWEEYVNVEYDPKNEKGMSNENKDHLKEMKKRDEKRWKHADMDNDNLLTIDELQMFIHPEETPRMTSVLVQENMEMLDSDKDGKISFAEYAGLDGTGEDNQDSLKSLKDDFNNDLDKDKDGSLNKEELKSWIFPSGSPSSGEAEHLMTEVDKNKDNFLTVDEIMERYELFAGSRATNYGNMLKKEL*
5	Nv_CALUd jgi|Nemve1|174458|estExt_gwp.C_3070053	Nematostella vectensis	ATGAACAAGGATATTATCGTCCTACTATGCATTTGTGCAGTAGCGTTAGCAAGACCACAAGATAAGAAAAAGACTCGAGTTTTCGACGGGAAAGTTTCGGAAGAGGAGCATTTCCGTGGCACTGAACAAGAACACAACACAGAATATGATCATGAGGCATTTCTTGGGGACGAGAAGAAAACATTCGATCAGCTATCCCCAGAGGAGTCAAAGGAGAGATTAGGTAAACTAGTGGATAAAATTGATGTTGACCATGATGGTAAAGTCACAGAAGAAGAACTAAAACAATGGATAAAGAAATCTGCCAAAAGATATGTCTATGAGGATGTTGATCGCCAGTGGGACCATCTAAAAAAGATAGAGCATGCGAAGATAAAGATGGATGACTTAGTAGATGGC…	Calu	MNKDIIVLLCICAVALARPQDKKKTRVFDGKVSEEEHFRGTEQEHNTEYDHEAFLGDEKKTFDQLSPEESKERLGKLVDKIDVDHDGKVTEEELKQWIKKSAKRYVYEDVDRQWDHLKKIEHAKIKMDDLVDGKRVDMAAPIGWEEYKNNTYGFIKEDDKSEYNYDNMIKRDRRRWEKADINRDDKLSKEEYTAFLHPEEYEYMKDVVVEETLDDIDKNKDGYVSLEEYLGDLYPESEKEDEEPDWVKTEREQFLTVRDKNRDGKMDKDEVRDWIVPADFDHVGAEVTHLINEADVNKDGYLTKSEIIDKHEVFAGSQATDFGDALTRHDEF*
6	Nv_CALUe jgi|Nemve1|86027|e_gw.12.162.1_extended	Nematostella vectensis	ATGCAAGGCTTTCGTTTGGGTTTAGTTGCTCTCTTTCTGGGTTTAGTGTCCGCCGGTCCTGATAGAAGGGTTCATGACGGCAAAGTGTCGGATAAGGAGCACTTCTCCAAGACAGGAGTGCACAATCCTGAATACGACCATGACGCGTTTCTCGGACAAGACAAGAAAGAATTCGACTCTCTGACACCTCAGGAGTCTAAACGAAGGCTTGGATTGATTGTGGACAGGATTGATAAGGATCAAGATGGTAGAATTACATACACCGAGATGAAGGAATGGATCAACTATGCCGGCAATCGCTACGCGTTTGACGACGGAGATCGACTGTGGAAAGCGATCAAGAAAAGAGAGGAGCAGATTGCTAAAAAAGAAAACAAGTCTTTCAACCCGGATGCTCCA…	Calu	MQGFRLGLVALFLGLVSAGPDRRVHDGKVSDKEHFSKTGVHNPEYDHDAFLGQDKKEFDSLTPQESKRRLGLIVDRIDKDQDGRITYTEMKEWINYAGNRYAFDDGDRLWKAIKKREEQIAKKENKSFNPDAPIDWDLYKEDAFGKTITDANEKRYQRDRKQWEVADRNKDTKLSKEEFPALFHPSVFDYMQDLVLDESMLDIDTNRDGYISQEEFLGKATEEKGTEEEKEMIARRRQEFLEHRDTNKDGRLDRRELKDYLFPAYDHVGAEAQHLINEVDKNEDGMLTKDEIMDNFEKFVGSRAAEFGQALNRHEEF*
7	Nv_CALUf jgi|Nemve1|79348|e_gw.1.215.1_incomplete(NH2)	Nematostella vectensis	GGCGACCACCACAAGGATTTCAAAGGTCTGAGTGCCGAGGAGACCAAACAAAAGCTTGAACAGCTTGTGAAGAGTGAGGTTGACCTAGACAAGGACGGATTCGTGACGGAAGACGAACTCAGACTCAGACTCCTCAACACCAGCAGAAAACACAGGAAGACCGAAGTCAACAGCACCGTCACATTCCACGACGACAACAAGGACGGCAAGGTATCATGGGAAGAGTTCAAGAAGGCCCACTTCACCCACACCGAGGGCAAGGAAGATGACAAAGCCACCAAGGAACAGATGGCGGAGGACGAGGCCAAATTCAAGTACGCTGACGTGAACGGAGATGGTATGTTGGACCTCCACGAGTACGTCACCTTCTACCACCCTGGGGATGACGAGCGTATGTCT…	Calu	GDHHKDFKGLSAEETKQKLEQLVKSEVDLDKDGFVTEDELRLRLLNTSRKHRKTEVNSTVTFHDDNKDGKVSWEEFKKAHFTHTEGKEDDKATKEQMAEDEAKFKYADVNGDGMLDLHEYVTFYHPGDDERMSAWVIQDTLKKHDTDKDGMISKSEYMATFSDANNDAKIELEKDFDTSFDKNKDGKLDQTEIRHWLFPDHSSVFVDNGETPEHDEL
8	Nv_CALUg jgi|Nemve1|235717|estExt_fgenesh1_pm.C_2130001_corrected_JGI_CAGH9785	Nematostella vectensis	ATGAAATATCTTGTTTTAGGGCTTGCGATATTTTGTTCCCTTGAATTGGCTAAAGCGAGCGTAGAGCAACACAAAGATAACTTATACAATCACGATCACTATACGGACTCGCACCTACACGATGTTCGCTACGATCATGACGCGTTCCTCGGGCCGGAGGCAGACAAGTGGGAAAACTTCCCGCCCGAAGAATCCAAACAAAAGCTCAAGATCATCGTGGAGACTAAAATAGACGTGAATAAGGACGGTAAAGTGAGTTTGCAGGAGCTGGAAGTGTGGATTGACAAACAGCGAAAAGCTTTTATGTACGAAGCAGTGGAAGAGAATATCAAGAAAGAGGACAAAGATGGCGATGGAAAGATATCATGGGAAGAATACAAAGTGGTGTATTTCGGTGAA…	Calu	MKYLVLGLAIFCSLELAKASVEQHKDNLYNHDHYTDSHLHDVRYDHDAFLGPEADKWENFPPEESKQKLKIIVETKIDVNKDGKVSLQELEVWIDKQRKAFMYEAVEENIKKEDKDGDGKISWEEYKVVYFGEFNSSNLPNDHNLRKQIRKAQHKFNLADEDKDGKMDEEEYVNFQHPEESKHMEELAVDEVLEDVDQDGDRLITVEEFLGQYGDEVPGWVEKEREDFAKQFDKNKDGKLDREEVRAWVLPEKGESLDEAKHLIDGSDENADGDLQLDEILLHWDLFVGSKATDHGETLRKMKHDEF
9	Nv_CALUh jgi|Nemve1|248118|estExt_fgenesh1_pg.C_4220020	Nematostella vectensis	ATGCGAATACTCGGGACAAAACTCGCGCTTTTCTCGATATTATTAATAGCACCGATCTTTATCTTCGTCAAGGGAGGATATGGAAGTCTTGAGGGAGGATGTAGCGGGGCTTCTGACAGTGGAAGCTGTGGTTCTGCTCCTCAGGACGGCGGTGGACCTTCAGCGGACGCCGGTTCATGTGGTGGCGATGCCCCTCCAAGTGGCGGCCCCTCAGAGGGCATGTGCGGTGCCCCACCCAAGGACGAAGGAGGCTCTTGCGGGGGTGGTAGTTCTAGCCCTGGCCAAGGCATGTGTGGCGCTGGTGGTGGTGGTGACGGTTCCTCTGCTAGCAACATGCCACAAGTTTCTCGGAGTATGGAAAGCAAGATCAAGCTGCGTCGTATTTTGAGGAAAATTGAT…	Calu	MRILGTKLALFSILLIAPIFIFVKGGYGSLEGGCSGASDSGSCGSAPQDGGGPSADAGSCGGDAPPSGGPSEGMCGAPPKDEGGSCGGGSSSPGQGMCGAGGGGDGSSASNMPQVSRSMESKIKLRRILRKIDTNKDRKITEQELKDHIKTMIDARLAEEGKKLMELYDNNMDGGVTWDEYANRSGYNSGDLSEPTGDQEKAKLNEKRRFAAADTDKDEKLTAVEIAMMMMPEDSPNMADVVIAEYLDNFDKDNDGKISKKEFIGAGSEDEKLDKEVEEGLATQFDDDDRDSSGFLEKDEIAGMLMPDDASLLFRNTDTDMDGFLTEKEIYKNYMQFASSRITDFGELIKEDKKVTQEDQEPEKKSNESDPQKDQETDNKTSKKESQEELREADETPKK…
10	Ae_sym32 gi|7638019|gb|AAF65308.1|AF229054_1	Anthopleura elegantissima	ATTAGCATCCGTGCTGTTGAAGTAGCAAGTACTAAAGACTTTGGGAGTAAATACATTTTGTCACTATGAAGTGCATCTTGCTGGCCAGTGTTGTTGCTGTTCTCATCGTTTCCTCTTACAGTTTGCCATTATTGGAGCTCAAGCCTGCAGTCAAGCTTCCCAAACCAAGCCAAAACCTTGGAAATTTTGTAGAAGTTGCCAATTCCCTTGGCTTGACCGACTTGATAAGCGCTGCCAAGGCAGCCGGTATCGCTCAATTTCTGGTGATGGGAAAGTCCTTGACTTTATTCGGCCCCACCAACGAAGCATTCGATACCATTCCCGAAGCCTACAAACCCATAAACTCAACCTTCTTGAAGGAGGTGTTGTTGTTCCATGTCATAAAGTCAGTAGTGTACG…	Sym32	MKCILLASVVAVLIVSSYSLPLLELKPAVKLPKPSQNLGNFVEVANSLGLTDLISAAKAAGIAQFLVMGKSLTLFGPTNEAFDTIPEAYKPINSTFLKEVLLFHVIKSVVYANAIKNELLVPSILEMPKKDIRFNVYGGGKIVTAQCSPIIKVNQNASNGVIHVVSRVMIPPFGTVTDVVAMEKQYFSTLLTAVLAAKLQGVLAGPGPFTVFAPTNEAFAKIPAEKLKEILKNIPLLTKILKYHVVSGTFCSAGLTNGATVPTLEGSDVTVHISGGSVTVNNAVVVFVDIPVTNGVVHVIDTVLIPKDVEV*
11	Nv_2Sym jgi ESTcluster 2667343_11	Nematostella vectensis	ATGAACGGAGTAGCAGTCTTGCTAGTGGTATGCAGTGCGCTAGGAGCGAGTGCTCTCCCTATGCTCACAATACGGCCTGCTTTTCTACTGCAAGAGGCTTCGAACACGCTGGTCGATCTCGCCAAGAAGGAAAATCTAACCACCCTCGTCAAACTAGCGACTGATGCCGGCCTGGCAAAGGTGCTTGAAAGCAAGACTTTGACGTTGTTTGGTCCGACAGATGCAGCGTTCCAAGCAATACCTCCAGAAGTGAAGGATTTGATTAAAGATAAGACAGTCTTGAAAAAGGTCCTTATGTTTCATGTGCTGAAGGGAAAAGTCTATTCAAGTGCGATCAAGAACGACTTGCTGGTGGCGAGTTTGGAAGATTCCGAGATTCGATTCAACATATATGGCAAG…	2Sym	MNGVAVLLVVCSALGASALPMLTIRPAFLLQEASNTLVDLAKKENLTTLVKLATDAGLAKVLESKTLTLFGPTDAAFQAIPPEVKDLIKDKTVLKKVLMFHVLKGKVYSSAIKNDLLVASLEDSEIRFNIYGKIVTAQCSLITKVNLNASNGVLHELSRVMVPPLYGNIVGFVREQPQHFSTLLAAVVEATLDGVLEGEGPFTVFAPSNAAFTKIPKEELDKILHNIPLLTKILEYHVVSGTFCSAGLTDKAKVETLSGSDVTIHVSKGGVMVNKAKVVFSDAPVSNGVVHVIDTVLIPPEVEAELTSPETANNLVDLAKKEKLEELLKLATKADIAKVLSMSGVEFTLFGPSDGAFNAVNGYIKERLMRDIEFLKEVLLYHVIRGRVFAGAIKNDMLE…
12	Nv_PN jgi|Nemve1|238669|estExt_fgenesh1_pg.C_70144 extended	Nematostella vectensis	ATGGCCATGAAACTAGCGCTCGCTTGCTGTCTCTTTCTTGGACTGCTTGGGCTCTCGAGTGGATATGGGCCTGGATGGATGCGTTTAATAGGGTGGTGGAAAAGGCATCACCAGGAAAGAAGACTGCCAGAGCAACCAGATATACACCAACCTCTAAAGAAAGATGGGTTAAACGTGTGCGAAATGCGAGTACCAGTGGGTATGTCACAGGAGTGTGTATTGGAGCAGGGACTCAGGCGACTGAAATGCAGGTCTGTTACTCACCACAGGACAGACTATGTTTGCTGTCCGGGCTTTGCTAGAGTGAAAGGCAAACCAGGGTGTCCAGAAGAATTGTACGTCTCTAAGATGAACATTGTTGAAGTTGCCAAGAGCCTGGGACTTAGCGAGTTTGTGAAA…	PN	MAMKLALACCLFLGLLGLSSGYGPGWMRLIGWWKRHHQERRLPEQPDIHQPLKKDGLNVCEMRVPVGMSQECVLEQGLRRLKCRSVTHHRTDYVCCPGFARVKGKPGCPEELYVSKMNIVEVAKSLGLSEFVKLVNLAELGSELVLDTKYTAFIPSNEAIKSIPAKTLEALAADPKKLRDVLLFHVLPEKVVSEALKHNMLLQTMDPPNDIRVNVNERTHPQVKVVQGAKIIQANQGASNGIIHVIDRVIFPSSGNLMSYLNENPQLSMLYEVLNSRNMTLSNVTLFAPSNAALQSLPPGRLDKLLKNKQCLQKFLTYHVLPEPLYSPVLRTCRWKSLEGSFVGVMYGADNTSLEVNDAMVTIGDVSTTDGVIHVIDKPLMPYGAMDLVEAVKSLKLNT…
13	NPC2-a gi|156353012|ref|XP_001622874.1|	Nematostella vectensis	ATGATTCTTGTCCTCTTGGCGTGCCTTGTAGCCGCAGCAGTTTCTTCAAAAGTGGATTTCAAAGATTGCTCTGGTGGAAAAGGTGAAGGAGAGATTGTAGAACTTGACATTTCCCCTTGTCCCACTCAGCCATGCACCTTACATAAAGGCACCACCGTCAGTGTCAATATCACATTTGTTCCGCATGTCACTCTAGATTCTGGCAAAGCTATTGTACATGGAGTGATTGCCGGAATCCCTGTTCCCTTTCCTCTACCTAATGCGGATGTTTGTAAAAATTCTGGCCTGAAGTGCCCTCTTGAGCCTGGAACCAAGTATGTCTACCAGAGTTCTCTGGAAGTGAAGACAATGTACCCCTCTCTCAAGCTTGTTGTCAGGTGGGAAATTCAGGATAACAAG…	NPC2	MILVLLACLVAAAVSSKVDFKDCSGGKGEGEIVELDISPCPTQPCTLHKGTTVSVNITFVPHVTLDSGKAIVHGVIAGIPVPFPLPNADVCKNSGLKCPLEPGTKYVYQSSLEVKTMYPSLKLVVRWEIQDNKNKDVLCFEIPTQIA
14	NPC2-b gi|156367298|ref|XP_001627355.1|	Nematostella vectensis	ATGAAGTTCCTCTGCGGCGCAGCCATTTTACTCTTTCTGCTCTGCGAAGCTAGAGCCAAGAAGGTGAAGTTCCAGGACTGTGGCTCCAAGAAAGGGGAGCTAATTTCGGTGGATTTGACCCCTTGCTCTTCAGACCCGTGTGTGATCAAGAGAGGAGCAAATGCTTCAGGTGTCATCACGTTTATCCCACACGAGGTCGTCACGAGCTCCAAGGTGTTGGCCTACGCGATCTTCGGTCTCATTCCCGTCCCATTGCCCCTCCCTAACTCGGACGGATGTAAGGGTTATGGTCTGACCTGCCCTCTGAAGTCCGGGAAGCAAGTCGAGCTCGTCTTCGAGCATTACATCGATCAAACATTCCCAACAGGGCACCTGACACTGAAGGCGGAGCTGAAGGAT…	NPC2	MKFLCGAAILLFLLCEARAKKVKFQDCGSKKGELISVDLTPCSSDPCVIKRGANASGVITFIPHEVVTSSKVLAYAIFGLIPVPLPLPNSDGCKGYGLTCPLKSGKQVELVFEHYIDQTFPTGHLTLKAELKDQDSDVVICGKIPMTLE
